# Supplementary material for: Understanding the Effect of Different Glucose Concentrations in the Oligotrophic Bacterium Bacillus subtilis BS-G1 through Transcriptomics Analysis
Source: Microorganisms. 2023 Sep 26;11(10):2401. doi: 10.3390/microorganisms11102401 (PMC10609351; doi:10.3390/microorganisms11102401)
Supplement: Supplementary file 1 [file microorganisms-11-02401-s001.zip]

Archive with 4 entries (4 files):
- Figure S1. The statistic of DEGs number.tif
- Figure S2. Fold change distribution of DEG present in samples with different treatments.tif
- Figure S3. The relative mRNA expression of  genes determined by qRT-PCR.tif
- TableS1-S16ú¿Modification 1ú⌐.xls
