# Supplementary material for: Understanding the Effect of Different Glucose Concentrations in the Oligotrophic Bacterium Bacillus subtilis BS-G1 through Transcriptomics Analysis
Source: Microorganisms. 2023 Sep 26;11(10):2401. doi: 10.3390/microorganisms11102401 (PMC10609351; doi:10.3390/microorganisms11102401)
Supplement: Supplementary file 1 [file microorganisms-11-02401-s001.zip › TableS1-S16ú¿Modification 1ú⌐.xls]

## Sheet: TableS1-S5
	Table S1. Statistical table of raw data of B. subtilis BS-G1 transcriptome induced by different glucose concentrations
	Sample	rRNA Ratio(%) of Rfam	Raw Q30 (%)	Raw reads	Clean Reads	Clean Bases (bp)	Genome Mapped Reads	Genome Mapped Ratio(%)	SRA accession numbers
	L1	0.901	95.44	41064344	40656028	5677292302	40370027	99.3	SRR25890184
	L2	3.512	94.46	34963050	34714448	4875909468	34479191	99.32	SRR25890183
	L3	0.946	95.85	38376120	38120170	5392883635	37854295	99.3	SRR25890177
	M1	1.581	95.48	36946598	36589854	5079511815	36329227	99.29	SRR25890170
	M2	1.946	95.46	42341090	41933946	5721149214	41642533	99.31	SRR25890182
	M3	2.575	95.52	35568490	35128184	4806843287	34743646	98.91	SRR25890181
	H1	11.141	95.85	40710438	40396030	5649164707	40105643	99.28	SRR25890180
	H2	6.784	95.96	42064510	41742790	5898894567	41451338	99.3	SRR25890179
	H3	9.055	95.78	42752602	42377892	5881617675	42040368	99.2	SRR25890178
	Total			354787242	364947948	48983266670
	Table S2. Gene annotation information of B. subtilis BS-G1 under different glucose concentrations
	Sample	Number of genes	COG	GO	KEGG
	L group	4020	3112(77.63%)	2945(73.25%)	2195(54.60%)
	M group	4020	3112(77.63%)	2945(73.25%)	2195(54.60%)
	H group	4020	3112(77.63%)	2945(73.25%)	2195(54.60%)
	Table S3. Annotation information of the top 20 genes expressed in B. subtilis BS-G1 in L group
	Gene_id	L-Gene_name	Gene_description	Type	L1	L2	L3	Average value	KO_id	Pathway_id	Pathway_definition
	gene1095	-	hypothetical protein	mRNA	917290	237780	327145	494072	/	/	/
	gene3340	smpB	SsrA-binding protein	mRNA	164500	281171	212339	219336	K03664	/	/
	gene2895	-	hypothetical protein	mRNA	327413	64337.6	60145	150632	/	/	/
	gene2891	-	hypothetical protein	mRNA	218473	69291.6	66564.5	118110	/	/	/
	gene2487	-	membrane protein	mRNA	31207.6	40497.7	119279	63661.4	/	/	/
	gene0888	-	YfhD family protein	mRNA	42867.2	8276.1	112532	54558.4	/	/	/
	gene2870	sspA	hypothetical protein	mRNA	18873.4	3926.81	117561	46787.2	K06418	/	/
	gene0897	sspK	small, acid-soluble spore protein K	mRNA	37923.6	6756.85	59575.2	34751.9	K06428	/	/
	gene2190	-	cell cycle protein GpsB	mRNA	13117.3	36958.7	40068.4	30048.2	/	/	/
	gene1246	-	sporulation protein YjcZ	mRNA	57582.4	5983.04	16458.7	26674.7	/	/	/
	gene0910	sspE	spore protein	mRNA	9461.54	1855.25	60845.2	24054	K06422	/	/
	gene4035	-	aspartate phosphatase	mRNA	22358	35473.5	13183.7	23671.7	/	/	/
	gene2547	rpsU	30S ribosomal protein S21	mRNA	17073.8	23521.2	24174.7	21589.9	K02970	map03010	Ribosome
	gene2161	cspA	cold-shock protein CspD	mRNA	6092.01	18543.3	24531.3	16388.9	K03704	/	/
	gene0994	-	CBS domain-containing protein	mRNA	13817.3	2387.96	31765.9	15990.4	/	/	/
	gene3875	celC	PTS cellobiose transporter subunit IIA	mRNA	24084.6	14252.7	5696.21	14677.8	K02759	map02060;map00500	Phosphotransferase system (PTS);Starch and sucrose metabolism
	gene1116	-	hypothetical protein	mRNA	3194.1	24189	14007.6	13796.9	/	/	/
	gene0807	-	hypothetical protein	mRNA	13704.9	12012.9	15421	13712.9	/	/	/
	gene1247	-	YjcC	mRNA	21262.3	2737.85	13435.2	12478.5	/	/	/
	gene1319	rapA	aspartate phosphatase	mRNA	11976.5	16414	8725.93	12372.1	K06359	map02024	Quorum sensing
	Table S4. Annotation information of the top 20 genes expressed in B. subtilis BS-G1 at M group
	Gene_id	M-Gene_name	Gene_description	Type	M2	M3	M1	Average value	KO_id	Pathway_id	Pathway_definition
	gene3898	-	hypothetical protein	mRNA	191011	200291	143445	178249	/	/	/
	gene3340	smpB	SsrA-binding protein	mRNA	44902.4	45155.3	119336	69797.8	K03664	/	/
	gene2190	-	cell cycle protein GpsB	mRNA	22680.3	22968.2	21127.1	22258.5	/	/	/
	gene2547	rpsU	30S ribosomal protein S21	mRNA	20337.3	22404	4371	15704.1	K02970	map03010	Ribosome
	gene3156	-	hypothetical protein	mRNA	12478.2	19557.8	12733.9	14923.3	/	/	/
	gene3524	-	ribosomal subunit interface protein	mRNA	10037.8	17013.7	6565.25	11205.6	/	/	/
	gene2161	cspA	cold-shock protein CspD	mRNA	12890.8	9956.19	10421.5	11089.5	K03704	/	/
	gene0250	-	hypothetical protein	mRNA	5953.62	9113.14	14645.1	9903.95	/	/	/
	gene3529	fliC	flagellin	mRNA	11670.2	10695.1	2977.38	8447.54	K02406	map02040;map02020;map05134;map04621;map04626;map05132	Flagellar assembly;Two-component system;Legionellosis;NOD-like receptor signaling pathway;Plant-pathogen interaction;Salmonella infection
	gene1116	-	hypothetical protein	mRNA	4115.86	6641.96	6735.48	5831.1	/	/	/
	gene0066	rplY	50S ribosomal protein L25/general stress protein Ctc	mRNA	4376.15	7306.85	5426.3	5703.1	K02897	map03010	Ribosome
	gene3384	gapA	type I glyceraldehyde-3-phosphate dehydrogenase	mRNA	4728.99	5653.41	2924.5	4435.63	K00134	map00010;map05010;map00710;map04066	Glycolysis / Gluconeogenesis;Alzheimer disease;Carbon fixation in photosynthetic organisms;HIF-1 signaling pathway
	gene0824	pfpI	glutamine amidotransferase	mRNA	3173.85	4532.88	5188.19	4298.31	K05520	/	/
	gene0337	ldh	L-lactate dehydrogenase	mRNA	3471.9	3819.06	5130.91	4140.62	K00016	map00010;map04922;map00640;map00620;map00270	Glycolysis / Gluconeogenesis;Glucagon signaling pathway;Propanoate metabolism;Pyruvate metabolism;Cysteine and methionine metabolism
	gene2912	-	hypothetical protein	mRNA	3235.48	3911.8	4728.44	3958.57	/	/	/
	gene3127	-	hypothetical protein	mRNA	4183.09	4078.9	3212.54	3824.84	/	/	/
	gene1715	-	hypothetical protein	mRNA	4094.73	2745.51	4255.16	3698.47	/	/	/
	gene1992	-	hypothetical protein	mRNA	3843.6	4580.66	2665	3696.42	/	/	/
	gene2496	-	hypothetical protein	mRNA	4117.08	3216.06	3631.59	3654.91	/	/	/
	gene1043	-	stress protein	mRNA	2683.25	4930.01	2865.55	3492.94	/	/	/
	Table S5. Annotation information of the top 20 genes expressed in B. subtilis BS-G1 at H group
	Gene_id	H-Gene_name	Gene_description	Type	H2	H1	H3	Average value	KO_id	Pathway_id	Pathway_definition
		Pathway_id	Pathway_definition
	gene3340	smpB	SsrA-binding protein	mRNA	113959	100101	120466	111509	K03664	/	/
	gene3156	-	hypothetical protein	mRNA	31644.2	43224.8	36832.8	37233.9	/	/	/
	gene2547	rpsU	30S ribosomal protein S21	mRNA	18121.5	20909.1	19596.1	19542.2	K02970	map03010	Ribosome
	gene2850	-	hypothetical protein	mRNA	13176.4	23041	15058.7	17092	/	/	/
	gene2190	-	cell cycle protein GpsB	mRNA	13451.4	15459.7	13810	14240.4	/	/	/
	gene4035	-	aspartate phosphatase	mRNA	13522.1	13900.3	13453	13625.1	/	/	/
	gene4033	-	N-acetyltransferase	mRNA	9872.55	14155	10704.4	11577.3	/	/	/
	gene3601	alsD	alpha-acetolactate decarboxylase	mRNA	9602.63	10856.4	9751.98	10070.3	K01575	map00660;map00650	C5-Branched dibasic acid metabolism;Butanoate metabolism
	gene2487	-	membrane protein	mRNA	9411.05	10606.2	9423.37	9813.54	/	/	/
	gene1105	aprE	peptidase S8	mRNA	8458.36	7832.09	6686.69	7659.05	K01342	map02024	Quorum sensing
	gene0685	butB	butanediol dehydrogenase	mRNA	7188.66	8303.5	7465.21	7652.46	K00004	map00650	Butanoate metabolism
	gene1319	rapA	aspartate phosphatase	mRNA	6598.66	9101.13	7034.98	7578.26	K06359	map02024	Quorum sensing
	gene3776	-	hypothetical protein	mRNA	6289.64	8902.48	7272.54	7488.22	/	/	/
	gene3032	-	hypothetical protein	mRNA	9199.43	5667.52	7246.05	7371	/	/	/
	gene2806	lrgB	antiholin	mRNA	6916.16	7128.28	6845.86	6963.43	K05339	map02020	Two-component system
	gene0807	-	hypothetical protein	mRNA	6137.65	6135.83	6632.18	6301.89	/	/	/
	gene0167	-	hypothetical protein	mRNA	6877.3	5422.03	6217.18	6172.17	/	/	/
	gene3602	ilvB	acetolactate synthase	mRNA	6391.52	5018.81	5925.65	5778.66	K01652	map00660;map00290;map00770;map00650	C5-Branched dibasic acid metabolism;Valine, leucine and isoleucine biosynthesis;Pantothenate and CoA biosynthesis;Butanoate metabolism
	gene0439	-	hypothetical protein	mRNA	5267.02	6295.47	5142.87	5568.45	/	/	/
	gene3384	gapA	type I glyceraldehyde-3-phosphate dehydrogenase	mRNA	4616.66	6602.58	5430.98	5550.07	K00134	map00010;map05010;map00710;map04066	Glycolysis / Gluconeogenesis;Alzheimer disease;Carbon fixation in photosynthetic organisms;HIF-1 signaling pathway

## Sheet: TableS6-TableS9
	Table S6. GO enrichment analysis results of DEGs (LvsH)
	Classification	Function Description	ID	Category	P-value	Rich facter	All	DEGs	Up_DEGs	Down_DEGs
	Catabolism of histidine and acidic organic compounds	carboxylic acid catabolic process	GO:0046395	biological_process	0.000335304	0.814815	27	22	15	7
	Catabolism of histidine and acidic organic compounds	organic acid catabolic process	GO:0016054	biological_process	0.000335304	0.814815	27	22	15	7
	Catabolism of histidine and acidic organic compounds	reproduction	GO:0000003	biological_process	0.000547156	1	10	10	10	0
	Catabolism of histidine and acidic organic compounds	imidazole-containing compound metabolic process	GO:0052803	biological_process	0.00155035	0.875	16	14	14	0
	Catabolism of histidine and acidic organic compounds	histidine metabolic process	GO:0006547	biological_process	0.00155035	0.875	16	14	14	0
	Catabolism of histidine and acidic organic compounds	single-organism catabolic process	GO:0044712	biological_process	0.0021144	0.653333	75	49	33	16
	Catabolism of histidine and acidic organic compounds	small molecule catabolic process	GO:0044282	biological_process	0.00211848	0.704545	44	31	23	8
	sporulation	developmental process	GO:0032502	biological_process	2.20972e-06	0.792453	53	42	40	2
	sporulation	spore germination	GO:0009847	biological_process	5.92941e-06	1	16	16	16	0
	sporulation	asexual reproduction	GO:0019954	biological_process	0.000547156	1	10	10	10	0
	sporulation	asexual sporulation	GO:0030436	biological_process	0.000547156	1	10	10	10	0
	sporulation	sporulation	GO:0043934	biological_process	0.0020077	0.75	32	24	22	2
	sporulation	anatomical structure formation involved in morphogenesis	GO:0048646	biological_process	0.0020077	0.75	32	24	22	2
	sporulation	cell differentiation	GO:0030154	biological_process	0.0020077	0.75	32	24	22	2
	sporulation	sporulation resulting in formation of a cellular spore	GO:0030435	biological_process	0.0020077	0.75	32	24	22	2
	transporter activity	active transmembrane transporter activity	GO:0022804	molecular_function	0.0018512	0.628866	97	61	30	31
	transporter activity	transmembrane transporter activity	GO:0022857	molecular_function	0.000105192	0.6	220	132	72	60
	transporter activity	transporter activity	GO:0005215	molecular_function	0.000433442	0.58	250	145	76	69
	transporter activity	carbohydrate transmembrane transporter activity	GO:0015144	molecular_function	0.000932768	0.785714	28	22	18	4
	transporter activity	carbohydrate transporter activity	GO:1901476	molecular_function	0.000932768	0.785714	28	22	18	4
	Table S7. GO enrichment analysis results of DEGs (MvsH)
	Classification	Function Description	ID	Category	P-value	Rich facter	All	DEGs	Up_DEGs	Down_DEGs
	Histidine synthesis	histidine biosynthetic process	GO:0000105	biological_process	0.0111677	0.818182	11	9	9	0
	Metabolism of nitrogenous inorganic salts	amine metabolic process	GO:0009308	Biological Process	0.000171477	1	10	10	10	0
	Metabolism of nitrogenous inorganic salts	cellular amine metabolic process	GO:0044106	Biological Process	0.000408982	1	9	9	9	0
	Metabolism of nitrogenous inorganic salts	cellular biogenic amine metabolic process	GO:0006576	Biological Process	0.000974983	1	8	8	8	0
	Metabolism of nitrogenous inorganic salts	reactive nitrogen species metabolic process	GO:2001057	Biological Process	0.0023232	1	7	7	3	4
	Metabolism of nitrogenous inorganic salts	nitrogen cycle metabolic process	GO:0071941	Biological Process	0.005503	0.888889	9	8	5	3
	Metabolism of nitrogenous inorganic salts	cellular biogenic amine biosynthetic process	GO:0042401	Biological Process	0.00553312	1	6	6	6	0
	Metabolism of nitrogenous inorganic salts	amine biosynthetic process	GO:0009309	Biological Process	0.00553312	1	6	6	6	0
	Metabolism of nitrogenous inorganic salts	nitrate metabolic process	GO:0042126	Biological Process	0.00553312	1	6	6	3	3
	Nucleotide synthesis and metabolism	de novo' IMP biosynthetic process	GO:0006189	Biological Process	0.000107879	0.928571	14	13	13	0
	Nucleotide synthesis and metabolism	IMP metabolic process	GO:0046040	Biological Process	0.000763702	0.866667	15	13	13	0
	Nucleotide synthesis and metabolism	IMP biosynthetic process	GO:0006188	Biological Process	0.000763702	0.866667	15	13	13	0
	Nucleotide synthesis and metabolism	purine ribonucleoside monophosphate biosynthetic process	GO:0009168	Biological Process	0.0131534	0.655172	29	19	16	3
	oxidoreductase activity	oxidoreductase activity, acting on other nitrogenous compounds as donors	GO:0016661	Molecular Function	0.00293773	0.846154	13	11	8	3
	sports	locomotion	GO:0040011	Biological Process	0.00208666	0.730769	26	19	19	0
	sports	bacterial-type flagellum part	GO:0044461	Cellular Component	0.00544358	0.764706	17	13	11	2
	sports	cell projection part	GO:0044463	Cellular Component	0.00544358	0.764706	17	13	11	2
	sports	organelle part	GO:0044422	cellular_component	0.0111861	0.619048	42	26	12	14
	sports	taxis	GO:0042330	biological_process	0.0113951	0.785714	14	11	11	0
	sports	chemotaxis	GO:0006935	biological_process	0.0113951	0.785714	14	11	11	0
	Table S8. GO enrichment of LvsH differentially expressed sRNAs target genes (top twenty)
	Classification	Function Description	ID	Category	Pvalue	Rich facter	All	Differ_gene	Up_gene	Down_gene	No change_gene
	transporter activity	P-P-bond-hydrolysis-driven transmembrane transporter activity	GO:0015405	molecular_function	0.00668725	0.809524	42	34	6	27	1
	transporter activity	primary active transmembrane transporter activity	GO:0015399	molecular_function	0.00668725	0.809524	42	34	6	27	1
	material transport	transport	GO:0006810	biological_process	0.00475321	0.700461	217	152	64	87	1
	material transport	inorganic ion transmembrane transport	GO:0098660	biological_process	0.00482127	1	12	12	2	10	0
	material transport	transmembrane transport	GO:0055085	biological_process	0.00695643	0.731092	119	87	34	52	1
	material transport	single-organism transport	GO:0044765	biological_process	0.00753441	0.699029	206	144	63	80	1
	material transport	single-organism localization	GO:1902578	biological_process	0.00753441	0.699029	206	144	63	80	1
	material transport	proton transport	GO:0015992	biological_process	0.00847249	1	10	10	1	9	0
	material transport	cation transmembrane transport	GO:0098655	biological_process	0.00847249	1	10	10	1	9	0
	material transport	hydrogen transport	GO:0006818	biological_process	0.00847249	1	10	10	1	9	0
	material transport	inorganic cation transmembrane transport	GO:0098662	biological_process	0.00847249	1	10	10	1	9	0
	material transport	hydrogen ion transmembrane transport	GO:1902600	biological_process	0.00847249	1	10	10	1	9	0
	Hydrolase activity	pyrophosphatase activity	GO:0016462	molecular_function	0.00131265	0.722826	184	133	44	88	1
	Hydrolase activity	hydrolase activity, acting on acid anhydrides, in phosphorus-containing anhydrides	GO:0016818	molecular_function	0.00178497	0.718919	185	133	44	88	1
	Hydrolase activity	hydrolase activity, acting on acid anhydrides	GO:0016817	molecular_function	0.00178497	0.718919	185	133	44	88	1
	nucleoside-triphosphatase activity	nucleoside-triphosphatase activity	GO:0017111	molecular_function	0.000680175	0.732558	172	126	40	85	1
	localization	localization	GO:0051179	biological_process	0.00475321	0.700461	217	152	64	87	1
	localization	establishment of localization	GO:0051234	biological_process	0.00475321	0.700461	217	152	64	87	1
	ATPase activity	ATPase activity	GO:0016887	molecular_function	0.00068713	0.75	132	99	33	65	1
	ATPase activity	ATPase activity, coupled	GO:0042623	molecular_function	0.00581064	0.777778	63	49	12	36	1
	Table S9. MvsH differentially expressed sRNAs target genes GO enrichment (top twenty)
	Classification	Function Description	ID	Category	Pvalue	Rich facter	All	Differ_gene	Up_gene	Down_gene	No change_gene	DEGs	Up_DEGs	Down_DEGs
	transporter	monocarboxylic acid transmembrane transporter activity	GO:0008028	molecular_function	0.0297535	1	4	4	0	4	0	2	0	2
	riboside sugar production	O-acyltransferase activity	GO:0008374	molecular_function	0.0297535	1	4	4	4	0	0	1	1	0
	plasma membrane	plasma membrane	GO:0005886	cellular_component	0.00898037	0.50237	211	106	38	67	1	34	12	22
	plasma membrane	membrane	GO:0016020	cellular_component	0.024305	0.48249	257	124	50	73	1	44	19	25
	other	chromosome segregation	GO:0007059	biological_process	0.0230976	0.857143	7	6	5	1	0	3	2	1
	other	hydroxymethyl-, formyl- and related transferase activity	GO:0016742	molecular_function	0.0230976	0.857143	7	6	4	2	0	4	4	0
	Nucleotide synthesis and metabolism	IMP metabolic process	GO:0046040	biological_process	0.00309814	0.8	15	12	12	0	0	11	11	0
	Nucleotide synthesis and metabolism	IMP biosynthetic process	GO:0006188	biological_process	0.00309814	0.8	15	12	12	0	0	11	11	0
	Nucleotide synthesis and metabolism	'de novo' IMP biosynthetic process	GO:0006189	biological_process	0.00599836	0.785714	14	11	11	0	0	11	11	0
	Nucleotide synthesis and metabolism	'de novo' UMP biosynthetic process	GO:0044205	biological_process	0.0204478	0.8	10	8	4	4	0	3	2	1
	nitrogen metabolism	uridylyltransferase activity	GO:0070569	molecular_function	0.0123425	1	5	5	2	3	0	0	0	0
	nitrogen metabolism	glutaminase activity	GO:0004359	molecular_function	0.0297535	1	4	4	2	2	0	1	1	0
	metal ion transport	sodium ion transport	GO:0006814	biological_process	0.0297535	1	4	4	1	3	0	1	0	1
	metal ion transport	metal cluster binding	GO:0051540	molecular_function	0.0372927	0.555556	54	30	15	15	0	9	6	3
	metal ion transport	iron-sulfur cluster binding	GO:0051536	molecular_function	0.0372927	0.555556	54	30	15	15	0	9	6	3
	ATPase activity	nucleoside-triphosphatase activity	GO:0017111	molecular_function	0.0165421	0.505814	172	87	39	48	0	29	8	21
	ATPase activity	ATPase activity	GO:0016887	molecular_function	0.0188411	0.515152	132	68	29	39	0	24	7	17
	Anhydride hydrolase (lipid metabolism and DNA synthesis)	pyrophosphatase activity	GO:0016462	molecular_function	0.0443257	0.48913	184	90	39	51	0	29	8	21
	anhydride hydrolase	hydrolase activity, acting on acid anhydrides, in phosphorus-containing anhydrides	GO:0016818	molecular_function	0.0453083	0.486486	185	90	39	51	0	29	8	21
	Amino acid synthesis	L-methionine biosynthetic process	GO:0071265	biological_process	0.0390675	0.777778	9	7	4	3	0	1	1	0

## Sheet: TableS10-S11
Table S10. DEGs statistics of LvsH-encoded metal ion and vitamin transporters
Gene name	Putative physiological role	Gene_id	Log2FC(L/H)
	Potassium transporters
kch	potassium channel protein	gene3065	4.14558
trkA	Ktr system potassium transporter A	gene3042	2.47405
	Sodium transporter
putP	sodium:proline symporter	gene0354	2.95761
yuiF	sodium:proton antiporter	gene3141	1.35851
-	sodium:proton antiporter	gene0941	3.62686
-	sodium ABC transporter ATP-binding protein	gene1064	1.52591
-	sodium:proton antiporter	gene0592	1.60956
-	sodium-dependent transporter	gene2053	1.725
-	sodium-independent anion transporter	gene3460	1.32069
-	sodium:dicarboxylate symporter	gene0984	-3.13088
	Magnesium transporters
-	magnesium transporter	gene2480	1.54069
mgtE	magnesium transporter	gene1418	1.16501
corA	metal transporter	gene0850	2.01157
	Iron transporters
-	iron ABC transporter permease	gene0417	-2.92748
-	iron-dicitrate transporter ATP-binding subunit	gene3287	-2.27912
-	iron ABC transporter permease	gene0416	-1.95332
-	iron ABC transporter permease	gene3288	-2.11115
-	iron ABC transporter ATP-binding protein	gene0418	-2.7328
-	iron(3+)-hydroxamate ABC transporter permease	gene3289	-1.54445
-	iron ABC transporter substrate-binding protein	gene0419	-2.06132
	Calcium transporters
chaA	calcium/proton exchanger	gene0837	2.82339
Table S11. DEGs statistics of MvsH-encoded metal ion and vitamin transporters
Gene name	Putative physiological role	Gene_id	Log2FC(M/H)
	Potassium transporters
trkA	Ktr system potassium transporter A	gene3042	2.45828
	Sodium transporter
yuiF	sodium:proton antiporter	gene3141	3.12966
-	sodium ABC transporter ATP-binding protein	gene1064	2.86066
-	sodium:proton antiporter	gene1228	1.37792
nhaC	sodium:proton antiporter	gene2493	1.42533
-	sodium-dependent transporter	gene2053	1.01456
-	sodium-independent anion transporter	gene3460	-1.48752
-	sodium:dicarboxylate symporter	gene0984	-1.36496
	Magnesium transporters
-	Magnesium transporters	gene2480	1.4835
corA	metal transporter	gene0850	1.48246
	Iron transporters
-	iron ABC transporter permease	gene0416	-3.22937
-	iron ABC transporter permease	gene0417	-2.91713
-	iron ABC transporter permease	gene3288	-2.37598
-	iron(3+)-hydroxamate ABC transporter permease	gene3289	-2.12222
-	iron ABC transporter ATP-binding protein	gene0418	-1.857
-	iron-dicitrate transporter ATP-binding subunit	gene3287	-1.48102
-	iron ABC transporter substrate-binding protein	gene0419	-1.15127
-	iron-dicitrate ABC transporter substrate-binding protein	gene1108	-1.25932
	Calcium transporters
\

## Sheet: TableS12-S14
Table S12. COG annotations of LvsH significantly differentially expressed sRNAs target genes								Table S13. COG annotations of significantly differentially expressed sRNAs target genes by MvsH
Category	Type	Functional description	Up+Down	Down	Up			Category	Type	Functional description	Up+Down	Down	Up
INFORMATION STORAGE AND PROCESSING	B	Chromatin structure and dynamics	2	2	2			INFORMATION STORAGE AND PROCESSING	B	Chromatin structure and dynamics	3	1	2
METABOLISM	C	Energy production and conversion	78	29	77			METABOLISM	C	Energy production and conversion	72	27	45
CELLULAR PROCESSES AND SIGNALING	D	Cell cycle control, cell division, chromosome partitioning	23	8	23			CELLULAR PROCESSES AND SIGNALING	D	Cell cycle control, cell division, chromosome partitioning	19	7	12
METABOLISM	E	Amino acid transport and metabolism	163	59	157			METABOLISM	E	Amino acid transport and metabolism	152	55	97
METABOLISM	F	Nucleotide transport and metabolism	42	23	40			METABOLISM	F	Nucleotide transport and metabolism	50	21	29
METABOLISM	G	Carbohydrate transport and metabolism	156	65	151			METABOLISM	G	Carbohydrate transport and metabolism	161	62	99
METABOLISM	H	Coenzyme transport and metabolism	64	23	63			METABOLISM	H	Coenzyme transport and metabolism	60	22	38
METABOLISM	I	Lipid transport and metabolism	46	20	45			METABOLISM	I	Lipid transport and metabolism	43	17	26
INFORMATION STORAGE AND PROCESSING	J	Translation, ribosomal structure and biogenesis	84	35	81			INFORMATION STORAGE AND PROCESSING	J	Translation, ribosomal structure and biogenesis	84	34	50
INFORMATION STORAGE AND PROCESSING	K	Transcription	116	48	113			INFORMATION STORAGE AND PROCESSING	K	Transcription	111	50	61
INFORMATION STORAGE AND PROCESSING	L	Replication, recombination and repair	88	46	87			INFORMATION STORAGE AND PROCESSING	L	Replication, recombination and repair	98	44	54
CELLULAR PROCESSES AND SIGNALING	M	Cell wall/membrane/envelope biogenesis	114	41	110			CELLULAR PROCESSES AND SIGNALING	M	Cell wall/membrane/envelope biogenesis	115	46	69
CELLULAR PROCESSES AND SIGNALING	N	Cell motility	25	10	23			CELLULAR PROCESSES AND SIGNALING	N	Cell motility	30	13	17
CELLULAR PROCESSES AND SIGNALING	O	Posttranslational modification, protein turnover, chaperones	71	32	67			CELLULAR PROCESSES AND SIGNALING	O	Posttranslational modification, protein turnover, chaperones	62	24	38
METABOLISM	P	Inorganic ion transport and metabolism	99	46	95			METABOLISM	P	Inorganic ion transport and metabolism	99	41	58
METABOLISM	Q	Secondary metabolites biosynthesis, transport and catabolism	40	15	37			METABOLISM	Q	Secondary metabolites biosynthesis, transport and catabolism	40	17	23
POORLY CHARACTERIZED	S	Function unknown	638	283	610			POORLY CHARACTERIZED	S	Function unknown	626	249	377
CELLULAR PROCESSES AND SIGNALING	T	Signal transduction mechanisms	56	32	53			CELLULAR PROCESSES AND SIGNALING	T	Signal transduction mechanisms	63	26	37
CELLULAR PROCESSES AND SIGNALING	U	Intracellular trafficking, secretion, and vesicular transport	28	9	26			CELLULAR PROCESSES AND SIGNALING	U	Intracellular trafficking, secretion, and vesicular transport	25	9	16
CELLULAR PROCESSES AND SIGNALING	V	Defense mechanisms	19	7	18			CELLULAR PROCESSES AND SIGNALING	V	Defense mechanisms	22	7	15
Table S14. Genes and primers for validation of DEGs expression using qRT-PCR
NO	Gene ID	Forward primer（5'-3'）	Reverse primer（5'-3'）
1	gene2652	CATCGGACCTTCAGGATCGG	GAACGGTTTTGTGCGGGTAC
2	gene2985	TATGGTGGTCAAACGGGCTC	CCGAGTGCCACGATGAGAAT
3	gene3876	GATATTTTTCCGCCCGTGGC	CCGATCGTCATGAACCCGAT
4	gene3860	ACGGAATCTGATACGGCGTC	ATCCCGTGAATGCGTCCTTT
5	gene4035	ATGCAGCAAGAACAGCAAGC	CTGGAATAAACAGCGCGGTG
6	gene2653	TGACGATAACGGATGAGCGG	AGCCTTTTCCCAGGTCTTCG
7	gene2655	TCGGCCATGCTGTCAGAAAT	AACTGGCTCACAATCGGAGG
8	Reference Gene	GAATTGTGAGCGCCGATGAC	ATTATGCGCGCTGCTGAATG

## Sheet: TableS15-S16
Table S15. LvsH differentially expressed gene list											Table S16. MvsH differentially expressed gene list
Gene_id	Gene name	Gene description	Log2FC(L/H)	Pvalue	Padjust	Regulate	Type				Gene_id	Gene name	Gene description	Log2FC(D/E)	Pvalue	Padjust	Regulate	Type
gene3730	-	hypothetical protein	5.98378	2.34096e-76	9.58859e-73	up	mRNA				gene3898	-	hypothetical protein	10.4778	2.7806e-290	1.07248e-286	up	mRNA
gene1095	-	hypothetical protein	12.1966	5.50263e-69	1.12694e-65	up	mRNA				gene1113	hemAT	chemotaxis protein	5.0638	2.89527e-90	1.11671e-87	up	mRNA
gene2891	-	hypothetical protein	12.4791	3.48169e-64	4.75366e-61	up	mRNA				gene3658	amt	ammonia channel protein	5.47575	1.44752e-85	5.07553e-83	up	mRNA
gene2769	ysiA	YsiA	4.25517	1.10685e-58	1.13341e-55	up	mRNA				gene3484	hisA	1-(5-phosphoribosyl)-5-[(5-phosphoribosylamino)methylideneamino]imidazole-4-carboxamide isomerase	5.79369	2.21437e-81	7.11737e-79	up	mRNA
gene3860	celB	oligo-beta-mannoside permease IIC protein	9.38302	4.43304e-58	3.63155e-55	up	mRNA				gene1560	-	polyketide synthase	5.01607	4.66043e-80	1.38271e-77	up	mRNA
gene2895	-	hypothetical protein	12.8358	5.00781e-56	3.41866e-53	up	mRNA				gene3482	hisIE	bifunctional phosphoribosyl-AMP cyclohydrolase/phosphoribosyl-ATP diphosphatase	5.82617	1.04225e-77	2.67998e-75	up	mRNA
gene1240	cotX	spore coat protein	10.6644	6.06211e-49	3.5472e-46	up	mRNA				gene3271	liaI	protein liaI	5.22687	1.17766e-74	2.83891e-72	up	mRNA
gene1504	-	2,4-dienoyl-CoA reductase	7.87133	9.0347e-48	4.62577e-45	up	mRNA				gene1557	pksE	malonyl CoA-ACP transacylase	5.22379	1.36994e-71	2.51613e-69	up	mRNA
gene3877	celA	PTS sugar transporter subunit IIB	7.99511	1.63741e-47	7.45204e-45	up	mRNA				gene3488	hisG	ATP phosphoribosyltransferase	7.01295	1.24324e-66	1.77599e-64	up	mRNA
gene1247	-	YjcC	12.257	4.14063e-46	1.696e-43	up	mRNA				gene1564	-	polyketide synthase	4.76734	1.6861e-66	2.32261e-64	up	mRNA
gene3606	arsB	arsenic transporter	9.5624	5.1021e-46	1.89984e-43	up	mRNA				gene3489	hisZ	ATP phosphoribosyltransferase regulatory subunit	6.06476	1.53357e-63	1.97166e-61	up	mRNA
gene3233	fadN	3-hydroxyacyl-CoA dehydrogenase	7.12509	9.73342e-45	3.32234e-42	up	mRNA				gene3486	hisB	imidazoleglycerol-phosphate dehydratase	6.31812	4.819e-62	5.8084e-60	up	mRNA
gene2112	cgeB	hypothetical protein	11.7136	3.21775e-44	1.01384e-41	up	mRNA				gene1561	-	polyketide synthase	4.09768	5.99764e-61	6.8038e-59	up	mRNA
gene1855	amiA	N-acetylmuramoyl-L-alanine amidase	11.3481	9.59325e-43	2.80671e-40	up	mRNA				gene3487	hisD	histidinol dehydrogenase	4.82194	1.74589e-58	1.87053e-56	up	mRNA
gene2756	gerE	helix-turn-helix transcriptional regulator	8.35485	4.66665e-42	1.19466e-39	up	mRNA				gene3485	hisH	imidazole glycerol phosphate synthase subunit HisH	5.78589	5.35446e-56	5.58166e-54	up	mRNA
gene1238	cotZ	spore coat protein	10.6576	8.79622e-39	2.11937e-36	up	mRNA				gene1559	-	polyketide synthase	4.29151	2.50465e-51	2.41511e-49	up	mRNA
gene2520	-	hypothetical protein	9.58648	1.67467e-38	3.81081e-36	up	mRNA				gene3917	-	hypothetical protein	5.49245	4.82943e-50	4.43502e-48	up	mRNA
gene3876	celB	oligo-beta-mannoside permease IIC protein	7.36255	3.64381e-38	7.85529e-36	up	mRNA				gene3052	mcp	chemotaxis protein	3.71536	1.79522e-49	1.61027e-47	up	mRNA
gene1242	cotV	spore coat protein	9.17113	3.38625e-35	6.93503e-33	up	mRNA				gene3483	hisF	imidazole glycerol phosphate synthase cyclase subunit	5.75	3.60433e-49	3.08931e-47	up	mRNA
gene2111	cgeA	hypothetical protein	13.7622	5.29334e-35	1.03245e-32	up	mRNA				gene3945	-	hypothetical protein	4.7443	3.82068e-48	3.13539e-46	up	mRNA
gene3231	-	acyl-CoA dehydrogenase	7.09341	5.17792e-34	9.22119e-32	up	mRNA				gene3127	-	hypothetical protein	3.69791	6.04252e-47	4.6612e-45	up	mRNA
gene2072	-	germination protein GerT	9.6554	9.01824e-34	1.53911e-31	up	mRNA				gene3525	-	hypothetical protein	4.05118	5.94066e-46	4.40637e-44	up	mRNA
gene3232	fadA	acetyl-CoA acetyltransferase	7.2129	1.43907e-33	2.35777e-31	up	mRNA				gene1860	glnA	type I glutamate--ammonia ligase	4.02932	6.65089e-46	4.84009e-44	up	mRNA
gene1239	cotY	spore coat protein	10.7559	1.47235e-32	2.31951e-30	up	mRNA				gene1562	-	polyketide synthase	4.65682	4.87958e-45	3.48528e-43	up	mRNA
gene3967	-	hypothetical protein	9.22122	2.24629e-32	3.40771e-30	up	mRNA				gene2162	-	hypothetical protein	4.69618	8.89557e-45	6.23822e-43	up	mRNA
gene0448	-	spore gernimation protein	4.68873	4.74977e-32	6.94824e-30	up	mRNA				gene1565	-	hypothetical protein	3.91681	2.52443e-44	1.7082e-42	up	mRNA
gene2568	comER	late competence protein ComER	8.31068	4.57784e-31	6.25028e-29	up	mRNA				gene1492	mcp	chemotaxis protein	4.15628	5.63116e-44	3.74472e-42	up	mRNA
gene0501	dctA	glutamate:protein symporter	3.50933	5.10947e-31	6.75109e-29	up	mRNA				gene0666	groES	co-chaperone GroES	3.93441	7.54291e-44	4.84884e-42	up	mRNA
gene2087	-	hypothetical protein	7.85772	4.6016e-30	5.71156e-28	up	mRNA				gene3240	-	MFS transporter	3.87614	1.29664e-43	8.19858e-42	up	mRNA
gene3875	celC	PTS cellobiose transporter subunit IIA	7.69494	8.93493e-30	1.0764e-27	up	mRNA				gene3270	liaH	protein LiaH	3.78733	2.96467e-43	1.84431e-41	up	mRNA
gene0987	-	hypothetical protein	9.90418	3.72855e-29	4.36346e-27	up	mRNA				gene1692	rpmB	50S ribosomal protein L28	3.17173	1.01642e-41	6.12552e-40	up	mRNA
gene1816	cotE	spore coat protein	8.33816	4.00385e-29	4.55549e-27	up	mRNA				gene3741	-	transcriptional regulator	5.71693	1.58357e-41	9.39666e-40	up	mRNA
gene3796	gudB	glutamate dehydrogenase	7.60202	6.28572e-29	6.77534e-27	up	mRNA				gene3055	mcp	chemotaxis protein	3.67765	4.79133e-40	2.71767e-38	up	mRNA
gene1845	-	hypothetical protein	10.6454	7.76717e-29	8.15752e-27	up	mRNA				gene1558	-	polyketide synthase	4.09952	6.89724e-40	3.85545e-38	up	mRNA
gene0435	mtlA	PTS mannitol transporter subunit IIB	7.98072	1.20915e-28	1.23817e-26	up	mRNA				gene3555	amiA	N-acetylmuramoyl-L-alanine amidase	3.47808	1.92754e-39	1.06207e-37	up	mRNA
gene1979	accC	biotin carboxylase	5.46611	1.65182e-28	1.65021e-26	up	mRNA				gene1009	lytF	peptidoglycan endopeptidase	3.16373	4.1189e-38	2.20647e-36	up	mRNA
gene3874	celF	6-phospho-beta-glucosidase	7.20131	1.73695e-28	1.69394e-26	up	mRNA				gene3861	epr	peptidase S8	3.97553	6.89747e-38	3.64432e-36	up	mRNA
gene4081	cotF	spore coat protein CotF	10.2147	2.46351e-27	2.34664e-25	up	mRNA				gene3526	fliT	flagellar protein FliT	3.98358	6.99893e-38	3.64795e-36	up	mRNA
gene0944	-	putative FAD-dependent oxido-reductase	7.3026	9.23227e-27	8.59441e-25	up	mRNA				gene2593	-	hypothetical protein	4.15858	1.58787e-37	8.1659e-36	up	mRNA
gene3955	hutH	histidine ammonia-lyase	4.2544	1.6391e-26	1.45952e-24	up	mRNA				gene2197	-	hypothetical protein	4.46265	2.63867e-36	1.32173e-34	up	mRNA
gene1190	-	hypothetical protein	7.98613	2.58116e-26	2.24284e-24	up	mRNA				gene2594	-	hypothetical protein	4.77047	1.14092e-35	5.50064e-34	up	mRNA
gene0437	mtlD	mannitol-1-phosphate 5-dehydrogenase	7.42585	2.62833e-26	2.24284e-24	up	mRNA				gene3745	narK	MFS transporter	4.67017	4.68091e-35	2.17521e-33	up	mRNA
gene1982	-	hypothetical protein	8.1786	2.99996e-26	2.50772e-24	up	mRNA				gene1221	-	lytic transglycosylase catalytic	3.09569	5.17448e-35	2.37595e-33	up	mRNA
gene1999	thrS	threonine--tRNA ligase	3.40212	3.11209e-26	2.53324e-24	up	mRNA				gene3527	fliS	flagellar protein FliS	3.68261	2.45603e-34	1.08884e-32	up	mRNA
gene1838	aprX	serine protease	8.24133	3.15418e-26	2.53324e-24	up	mRNA				gene0710	purL	phosphoribosylformylglycinamidine synthase I	3.63547	1.08819e-33	4.61227e-32	up	mRNA
gene3489	hisZ	ATP phosphoribosyltransferase regulatory subunit	3.43824	3.25187e-26	2.56147e-24	up	mRNA				gene0707	purB	adenylosuccinate lyase	3.14411	1.32036e-33	5.53545e-32	up	mRNA
gene3637	-	hypothetical protein	5.37207	5.37659e-26	4.07824e-24	up	mRNA				gene0734	-	swarming motility protein SwrC	3.27751	1.0836e-32	4.35357e-31	up	mRNA
gene2768	fadB	enoyl-CoA hydratase	4.14367	5.65742e-26	4.138e-24	up	mRNA				gene3613	ggt	gamma-glutamyltransferase	5.53557	1.29351e-32	5.14336e-31	up	mRNA
gene0570	-	protein teg	7.28662	1.00487e-25	7.14605e-24	up	mRNA				gene0898	-	hypothetical protein	4.01036	1.64907e-32	6.49026e-31	up	mRNA
gene0413	-	hypothetical protein	8.01084	1.01189e-25	7.14605e-24	up	mRNA				gene3649	flgG	flagellar basal body rod protein FlgC	3.4724	2.72863e-32	1.06306e-30	up	mRNA
gene0772	-	glycosyl transferase	8.25248	1.06738e-25	7.41016e-24	up	mRNA				gene0776	-	aldehyde dehydrogenase	3.26223	4.40024e-32	1.69717e-30	up	mRNA
gene2192	yprB	hypothetical protein	7.08626	3.41577e-25	2.2936e-23	up	mRNA				gene3568	-	beta-N-acetylglucosaminidase	3.76116	1.48148e-31	5.60204e-30	up	mRNA
gene2095	-	hypothetical protein	9.0299	3.73727e-25	2.46901e-23	up	mRNA				gene1563	-	polyketide synthase	3.66825	1.70379e-31	6.38011e-30	up	mRNA
gene1102	fadD	long-chain-fatty-acid--CoA ligase	5.05034	4.34447e-25	2.82459e-23	up	mRNA				gene4063	purA	adenylosuccinate synthetase	2.9	2.4127e-30	8.3836e-29	up	mRNA
gene2423	-	Spore germination protein gerPA/gerPF	11.9958	5.41522e-25	3.46574e-23	up	mRNA				gene1148	-	hypothetical protein	3.37068	5.81152e-30	1.98363e-28	up	mRNA
gene0747	-	spore coat protein	8.39606	1.37073e-24	8.50685e-23	up	mRNA				gene0777	-	methyl-accepting chemotaxis protein	3.38488	1.96555e-29	6.5923e-28	up	mRNA
gene3813	gerQ	spore coat protein GerQ	7.80716	1.85256e-24	1.11589e-22	up	mRNA				gene1499	cheV	chemotaxis protein CheV	2.91655	2.616e-29	8.69821e-28	up	mRNA
gene1865	-	gluconolaconase	7.00144	1.97569e-24	1.17281e-22	up	mRNA				gene3582	-	gamma-glutamyl hydrolase	3.76063	2.65849e-29	8.76394e-28	up	mRNA
gene0574	-	FAD-binding protein	9.95956	2.18344e-24	1.27763e-22	up	mRNA				gene3557	-	hypothetical protein	3.96155	4.34577e-29	1.3968e-27	up	mRNA
gene0770	rfbG	CDP-glucose 4,6-dehydratase	8.95294	3.16411e-24	1.82538e-22	up	mRNA				gene0445	kipI	kinase inhibitor	3.66821	6.73139e-29	2.1457e-27	up	mRNA
gene0773	-	putative glycosyltransferase (complex carbohydrate synthase)	7.45557	3.79499e-24	2.15893e-22	up	mRNA				gene1016	gltA	citrate synthase/methylcitrate synthase	4.52238	1.33884e-28	4.1983e-27	up	mRNA
gene0791	-	hypothetical protein	8.39488	4.92446e-24	2.76309e-22	up	mRNA				gene1830	pksM	polyketide synthase	3.06579	1.80947e-28	5.539e-27	up	mRNA
gene1961	scoA	succinyl-CoA--3-ketoacid-CoA transferase	2.77429	4.99272e-24	2.76354e-22	up	mRNA				gene2313	-	hypothetical protein	3.11165	5.7585e-28	1.74886e-26	up	mRNA
gene0754	-	hypothetical protein	6.16856	5.44577e-24	2.93499e-22	up	mRNA				gene1116	-	hypothetical protein	3.5035	6.14309e-28	1.85108e-26	up	mRNA
gene0296	cwlJ	cell wall hydrolase	7.65695	5.80025e-24	3.08543e-22	up	mRNA				gene2630	-	hypothetical protein	3.00084	8.78918e-28	2.6279e-26	up	mRNA
gene2653	-	glutamine ABC transporter substrate-binding protein	7.49673	1.23818e-23	6.50203e-22	up	mRNA				gene0711	purL	phosphoribosylformylglycinamidine synthase II	3.35797	7.36287e-27	2.1036e-25	up	mRNA
gene4075	-	GlcNAc-PI de-N-acetylase	8.0222	2.39399e-23	1.22572e-21	up	mRNA				gene0063	spoVG	septation protein spoVG	2.96388	3.13023e-26	8.87742e-25	up	mRNA
gene3809	-	GNAT family N-acetyltransferase	8.97132	2.8034e-23	1.41762e-21	up	mRNA				gene2161	cspA	cold-shock protein CspD	3.80521	3.82111e-26	1.07577e-24	up	mRNA
gene1785	spoVFA	dipicolinic acid synthetase subunit A	8.40577	3.53317e-23	1.76486e-21	up	mRNA				gene2268	-	hypothetical protein	3.38938	6.45204e-26	1.77754e-24	up	mRNA
gene1241	cotW	spore coat protein	10.6484	4.80094e-23	2.34103e-21	up	mRNA				gene2496	-	hypothetical protein	3.58464	1.1909e-25	3.23471e-24	up	mRNA
gene3750	-	hypothetical protein	10.1971	6.52554e-23	3.10798e-21	up	mRNA				gene0446	kipA	allophanate hydrolase	4.32313	1.60294e-25	4.29343e-24	up	mRNA
gene0792	-	hypothetical protein	7.07829	8.2257e-23	3.8727e-21	up	mRNA				gene3529	fliC	flagellin	4.82287	2.30314e-25	6.12635e-24	up	mRNA
gene3803	rfbD	NAD(P)-dependent oxidoreductase	6.04146	8.57234e-23	3.97285e-21	up	mRNA				gene1848	hfq	RNA-binding protein Hfq	3.09815	2.34928e-25	6.20628e-24	up	mRNA
gene3608	cotB	spore coat protein	7.92395	8.63241e-23	3.97285e-21	up	mRNA				gene1077	-	membrane protein	2.57471	3.42975e-25	8.93821e-24	up	mRNA
gene2752	gerM	sporulation protein	5.25577	1.10088e-22	5.01022e-21	up	mRNA				gene3517	-	hypothetical protein	2.34761	3.54515e-25	9.11577e-24	up	mRNA
gene3663	spoIIQ	peptidase M23	6.173	1.24322e-22	5.53504e-21	up	mRNA				gene0708	purC	phosphoribosylaminoimidazolesuccinocarboxamide synthase	3.50754	4.88889e-25	1.24877e-23	up	mRNA
gene1194	-	hypothetical protein	9.52847	1.32841e-22	5.8507e-21	up	mRNA				gene3674	ureA	urease subunit gamma	3.97949	5.45609e-25	1.37913e-23	up	mRNA
gene2766	fixB	electron transfer flavoprotein subunit alpha	4.79208	2.06852e-22	9.01348e-21	up	mRNA				gene0712	purF	amidophosphoribosyltransferase	3.16169	5.47074e-25	1.37913e-23	up	mRNA
gene3808	-	spore coat protein	8.67055	2.23437e-22	9.63365e-21	up	mRNA				gene1829	pksL	polyketide synthase	2.74304	6.28039e-25	1.56281e-23	up	mRNA
gene0436	mtlA	PTS mannitol transporter subunit IIA	7.38948	4.05651e-22	1.73078e-20	up	mRNA				gene3367	-	N-acetyltransferase	3.17869	8.12722e-25	2.0094e-23	up	mRNA
gene0393	-	hypothetical protein	7.82925	4.18212e-22	1.76598e-20	up	mRNA				gene3151	guaC	guanosine monophosphate reductase	2.89807	8.65048e-25	2.12515e-23	up	mRNA
gene3802	rfbC	dTDP-4-dehydrorhamnose 3,5-epimerase	6.16398	4.55533e-22	1.90394e-20	up	mRNA				gene3130	-	hypothetical protein	3.24054	1.03741e-24	2.53245e-23	up	mRNA
gene2767	fixA	electron transfer flavoprotein subunit beta	4.33632	5.668e-22	2.34507e-20	up	mRNA				gene3739	narH	nitrate reductase subunit beta	3.47807	1.08539e-24	2.63293e-23	up	mRNA
gene1522	yknT	sporulation protein	6.70491	8.5052e-22	3.48373e-20	up	mRNA				gene0447	-	IclR family transcriptional regulator	3.94272	2.78087e-24	6.70364e-23	up	mRNA
gene3804	rfbB	dTDP-glucose 4,6-dehydratase	6.65602	9.0125e-22	3.65497e-20	up	mRNA				gene3141	yuiF	sodium:proton antiporter	3.12966	4.14467e-24	9.9292e-23	up	mRNA
gene3794	-	L-glutamate gamma-semialdehyde dehydrogenase	6.47925	1.3524e-21	5.3781e-20	up	mRNA				gene0371	hxlA	3-hexulose-6-phosphate synthase	3.66241	7.46504e-24	1.77733e-22	up	mRNA
gene3807	spsF	spore coat protein	7.94089	1.38189e-21	5.44252e-20	up	mRNA				gene1408	metE	5-methyltetrahydropteroyltriglutamate--homocysteine S-methyltransferase	3.47786	7.74548e-24	1.83278e-22	up	mRNA
gene3607	-	hypothetical protein	7.27564	1.92271e-21	7.5004e-20	up	mRNA				gene0018	serS	serine--tRNA ligase	2.6444	1.03117e-23	2.41043e-22	up	mRNA
gene2101	argE	acetylornithine deacetylase	5.62837	1.96166e-21	7.58014e-20	up	mRNA				gene3175	-	YutD	3.00082	1.53846e-23	3.5532e-22	up	mRNA
gene2425	alr	alanine racemase	6.35312	2.13254e-21	8.16344e-20	up	mRNA				gene1899	-	hypothetical protein	4.16607	1.56463e-23	3.59214e-22	up	mRNA
gene2110	cgeC	spore biosynthesis protein CgeC	6.23747	2.60276e-21	9.87122e-20	up	mRNA				gene2981	-	hypothetical protein	3.14599	1.88194e-23	4.24482e-22	up	mRNA
gene4123	-	spore protease YyaC	6.80311	3.2427e-21	1.21854e-19	up	mRNA				gene2035	ldcA	LD-carboxypeptidase	3.03505	3.24713e-23	7.23942e-22	up	mRNA
gene0771	-	hypothetical protein	7.70767	4.59957e-21	1.68213e-19	up	mRNA				gene1745	cheY	response regulator	2.55769	3.88897e-23	8.62055e-22	up	mRNA
gene0972	-	sporulation protein YhbH	6.17406	5.95929e-21	2.16011e-19	up	mRNA				gene2077	-	Nitroreductase	2.32548	4.13087e-23	9.10444e-22	up	mRNA
gene3812	-	glycosyl transferase	8.70348	6.63521e-21	2.38402e-19	up	mRNA				gene2867	ppnK	inorganic polyphosphate/ATP-NAD kinase	2.48277	5.11588e-23	1.1148e-21	up	mRNA
gene3806	-	spore coat protein	7.26456	6.82592e-21	2.43121e-19	up	mRNA				gene1898	-	hypothetical protein	3.80713	5.4956e-23	1.19082e-21	up	mRNA
gene2028	-	kinase	7.93539	1.08831e-20	3.84285e-19	up	mRNA				gene3648	flgG	FlhP	2.6162	7.90815e-23	1.70401e-21	up	mRNA
gene1246	-	sporulation protein YjcZ	13.3359	1.26069e-20	4.4135e-19	up	mRNA				gene1488	-	phosphocarrier protein HPr	2.42664	8.2317e-23	1.76387e-21	up	mRNA
gene1962	-	transporter	3.51762	1.30284e-20	4.5224e-19	up	mRNA				gene3720	tdk	thymidine kinase	3.07279	1.47118e-22	3.11776e-21	up	mRNA
gene1134	-	effector protein	7.53021	1.42043e-20	4.88915e-19	up	mRNA				gene3738	narJ	nitrate reductase molybdenum cofactor assembly chaperone	3.62023	1.59048e-22	3.35217e-21	up	mRNA
gene0971	prkA	protein PrkA	6.33852	1.9342e-20	6.60208e-19	up	mRNA				gene3556	-	amidase	3.23661	2.09245e-22	4.38618e-21	up	mRNA
gene3952	abnA	hypothetical protein	6.19843	2.00065e-20	6.70652e-19	up	mRNA				gene1460	motA	flagellar motor protein MotA	2.42272	3.41591e-22	7.12171e-21	up	mRNA
gene3805	rfbA	glucose-1-phosphate thymidylyltransferase	7.29344	2.01392e-20	6.70652e-19	up	mRNA				gene1999	thrS	threonine--tRNA ligase	2.64516	3.56299e-22	7.38842e-21	up	mRNA
gene1098	-	YhfH	4.57602	3.57671e-20	1.18147e-18	up	mRNA				gene0706	purK	phosphoribosylaminoimidazole carboxylase ATPase subunit	2.45013	3.63987e-22	7.50747e-21	up	mRNA
gene0442	-	LamB/YcsF family protein	3.1515	3.92006e-20	1.28453e-18	up	mRNA				gene1097	gltP	proton glutamate symport protein	3.28455	4.28612e-22	8.79338e-21	up	mRNA
gene4097	-	hypothetical protein	8.63632	4.11225e-20	1.33681e-18	up	mRNA				gene3239	-	MarR family transcriptional regulator	4.33453	5.59185e-22	1.14115e-20	up	mRNA
gene3749	-	hypothetical protein	7.55843	5.09592e-20	1.63069e-18	up	mRNA				gene2711	mreB	rod shape-determining protein	2.75265	6.27985e-22	1.27481e-20	up	mRNA
gene1049	sspB	acid-soluble spore protein	8.05902	5.89102e-20	1.87051e-18	up	mRNA				gene0714	purN	phosphoribosylglycinamide formyltransferase	3.39653	7.57147e-22	1.521e-20	up	mRNA
gene2443	spoIIIAF	stage III sporulation protein AF	5.16137	6.48925e-20	2.04461e-18	up	mRNA				gene1831	pksN	non-ribosomal peptide synthetase	2.61255	9.51892e-22	1.8925e-20	up	mRNA
gene1781	-	hypothetical protein	5.62016	7.09816e-20	2.21939e-18	up	mRNA				gene3740	narG	nitrate reductase subunit alpha	3.3468	1.2156e-21	2.40439e-20	up	mRNA
gene0520	-	sporulation protein	5.01348	1.75833e-19	5.41513e-18	up	mRNA				gene2590	-	2,5-diketo-D-gluconic acid reductase	3.14714	1.25092e-21	2.46164e-20	up	mRNA
gene0454	mtlR	PTS sugar transporter subunit IIA	2.85273	2.16267e-19	6.5617e-18	up	mRNA				gene2240	trpF	N-(5'-phosphoribosyl)anthranilate isomerase	3.08894	1.30255e-21	2.55022e-20	up	mRNA
gene1203	-	hypothetical protein	6.9502	2.43222e-19	7.32528e-18	up	mRNA				gene2241	trpC	indole-3-glycerol-phosphate synthase	3.17924	1.39153e-21	2.71067e-20	up	mRNA
gene0749	cotJA	hypothetical protein	7.41162	2.69555e-19	8.05911e-18	up	mRNA				gene1157	-	damage-inducible protein DinB	3.15947	1.44724e-21	2.80504e-20	up	mRNA
gene3811	-	spore coat protein	9.04039	3.0715e-19	8.98635e-18	up	mRNA				gene0448	-	spore gernimation protein	3.85903	2.79328e-21	5.36004e-20	up	mRNA
gene2863	-	sporulation protein YtfJ	6.70316	3.09999e-19	9.00536e-18	up	mRNA				gene0713	purM	phosphoribosylformylglycinamidine cyclo-ligase	3.3517	6.67312e-21	1.26168e-19	up	mRNA
gene0352	-	proline dehydrogenase	4.21684	3.55971e-19	1.01962e-17	up	mRNA				gene3535	-	flagellar protein FlgN	3.30413	7.85484e-21	1.46358e-19	up	mRNA
gene1980	-	AMP-binding protein	5.24308	6.24726e-19	1.76474e-17	up	mRNA				gene3794	-	L-glutamate gamma-semialdehyde dehydrogenase	3.75946	8.18355e-21	1.5175e-19	up	mRNA
gene2720	-	spore coat protein	4.99133	8.88657e-19	2.47615e-17	up	mRNA				gene1064	-	sodium ABC transporter ATP-binding protein	2.86066	8.51135e-21	1.57073e-19	up	mRNA
gene3810	-	pyridoxal phosphate-dependent aminotransferase	7.97453	1.15982e-18	3.20988e-17	up	mRNA				gene3659	glnB	nitrogen regulatory PII	3.51899	9.0509e-21	1.66235e-19	up	mRNA
gene1960	scoB	succinyl-CoA--3-ketoacid-CoA transferase	2.61566	1.24217e-18	3.41473e-17	up	mRNA				gene2106	-	transcriptional regulator	4.04345	1.02147e-20	1.86721e-19	up	mRNA
gene2052	-	superoxide dismutase	5.95691	1.63564e-18	4.43682e-17	up	mRNA				gene4102	-	hypothetical protein	5.84704	1.1256e-20	2.04785e-19	up	mRNA
gene2517	-	hypothetical protein	8.60835	1.85611e-18	4.93677e-17	up	mRNA				gene2508	-	superoxide dismutase	2.05603	1.42466e-20	2.57977e-19	up	mRNA
gene4071	-	glycosyl transferase family 1	6.37107	2.04388e-18	5.33781e-17	up	mRNA				gene0444	-	hypothetical protein	3.38172	1.57465e-20	2.83805e-19	up	mRNA
gene1835	-	sporulation protein	6.52417	2.04599e-18	5.33781e-17	up	mRNA				gene0715	purH	bifunctional phosphoribosylaminoimidazolecarboxamide formyltransferase/inosine monophosphate cyclohydrolase	3.33414	1.82737e-20	3.27822e-19	up	mRNA
gene2721	spoVID	peptidoglycan-binding protein	5.22049	2.23112e-18	5.78397e-17	up	mRNA				gene3520	cccB	cytochrome c551	2.61258	2.23968e-20	3.98085e-19	up	mRNA
gene3688	-	hypothetical protein	3.75512	2.34432e-18	6.0392e-17	up	mRNA				gene1832	pksR	polyketide synthase	2.51226	2.42983e-20	4.29902e-19	up	mRNA
gene2441	spoIIIAH	stage III sporulation protein AH	4.16765	2.5972e-18	6.64883e-17	up	mRNA				gene2374	-	acyl carrier protein	2.66256	2.95194e-20	5.17529e-19	up	mRNA
gene1052	-	endospore coat-associated protein	6.91008	3.51452e-18	8.94129e-17	up	mRNA				gene3230	arsC	hypothetical protein	7.21311	4.38187e-20	7.61301e-19	up	mRNA
gene1406	-	hypothetical protein	6.67012	3.85714e-18	9.75237e-17	up	mRNA				gene2710	mreC	rod shape-determining protein MreC	2.20632	7.54899e-20	1.28834e-18	up	mRNA
gene4074	-	glycogen synthase	7.49909	6.92295e-18	1.72905e-16	up	mRNA				gene2308	-	hypothetical protein	3.38047	1.09275e-19	1.85672e-18	up	mRNA
gene2983	-	hypothetical protein	8.70637	8.43125e-18	2.09299e-16	up	mRNA				gene2254	hupB	DNA-binding protein HU 1	2.40461	1.14228e-19	1.93236e-18	up	mRNA
gene2427	spoIVB	SpoIVB peptidase	5.42524	1.0238e-17	2.52619e-16	up	mRNA				gene0284	-	tryptophan RNA-binding attenuator protein inhibitory protein	3.83023	2.17039e-19	3.63965e-18	up	mRNA
gene1154	-	transporter	4.45776	1.07545e-17	2.63775e-16	up	mRNA				gene2641	greA	transcription elongation factor GreA	2.59481	2.26421e-19	3.78054e-18	up	mRNA
gene0860	lpd	dihydrolipoyl dehydrogenase	4.29402	1.32166e-17	3.20326e-16	up	mRNA				gene0062	ridA	reactive intermediate/imine deaminase	2.55411	2.52152e-19	4.17404e-18	up	mRNA
gene2051	sqhC	squalene--hopene cyclase	6.17498	1.53985e-17	3.71013e-16	up	mRNA				gene2157	metA	homoserine O-succinyltransferase	2.70096	3.37924e-19	5.56997e-18	up	mRNA
gene1512	-	LysR family transcriptional regulator	4.25228	1.68207e-17	4.00568e-16	up	mRNA				gene0338	-	MFS transporter	2.91837	3.69854e-19	6.07032e-18	up	mRNA
gene1981	-	acyl-CoA dehydrogenase	6.53992	2.07424e-17	4.88281e-16	up	mRNA				gene3528	fliD	flagellar capping protein	3.4695	7.25875e-19	1.16654e-17	up	mRNA
gene3119	-	hypothetical protein	6.39765	2.40184e-17	5.62169e-16	up	mRNA				gene1851	nrdI	protein NrdI	2.63907	9.61977e-19	1.5332e-17	up	mRNA
gene3768	rsfA	transcriptional regulator	5.12572	2.45024e-17	5.70237e-16	up	mRNA				gene3304	-	glyoxal reductase	2.47157	1.43364e-18	2.25696e-17	up	mRNA
gene2414	atoB	acetyl-CoA acetyltransferase	6.0599	2.60261e-17	6.02276e-16	up	mRNA				gene2183	pbuX	xanthine permease	3.0748	1.53087e-18	2.40023e-17	up	mRNA
gene3668	-	hypothetical protein	4.72654	2.92222e-17	6.7244e-16	up	mRNA				gene1014	lytE	peptidoglycan-binding protein	3.56414	1.64172e-18	2.55328e-17	up	mRNA
gene1554	-	sporulation protein YjcZ	12.3085	4.80731e-17	1.09393e-15	up	mRNA				gene3912	-	polysaccharide deacetylase	3.09905	1.65116e-18	2.55764e-17	up	mRNA
gene0859	aceF	branched-chain alpha-keto acid dehydrogenase subunit E2	4.31619	5.14801e-17	1.16499e-15	up	mRNA				gene0738	cylA	ABC transporter	3.99768	1.77905e-18	2.74472e-17	up	mRNA
gene2866	sppA	S49 family peptidase	3.1838	5.33485e-17	1.20063e-15	up	mRNA				gene1081	hinT	protein hit	2.55264	2.86806e-18	4.38973e-17	up	mRNA
gene2107	-	sporulation protein YjcZ	7.74259	6.57603e-17	1.47188e-15	up	mRNA				gene2866	sppA	S49 family peptidase	3.07704	3.08113e-18	4.6972e-17	up	mRNA
gene1588	phoH2	hypothetical protein	5.19496	7.16401e-17	1.58615e-15	up	mRNA				gene2184	xpt	xanthine phosphoribosyltransferase	3.30004	3.3024e-18	5.01471e-17	up	mRNA
gene2413	paaH	3-hydroxybutyryl-CoA dehydrogenase	5.73689	8.22961e-17	1.81228e-15	up	mRNA				gene0511	-	thiol reductase thioredoxin	1.95815	4.37076e-18	6.611e-17	up	mRNA
gene1152	asnB	asparagine synthetase B	6.62264	9.995e-17	2.18928e-15	up	mRNA				gene2860	ackA	acetate kinase	2.3594	6.34681e-18	9.52516e-17	up	mRNA
gene2864	-	hypothetical protein	8.00476	1.06384e-16	2.31782e-15	up	mRNA				gene3053	mcp	chemotaxis protein	2.83706	6.37219e-18	9.52617e-17	up	mRNA
gene0341	-	hypothetical protein	5.01536	1.14739e-16	2.47352e-15	up	mRNA				gene4010	ahpC	peroxiredoxin	2.42163	1.01182e-17	1.49525e-16	up	mRNA
gene2442	spoIIIAG	stage III sporulation protein AG	4.972	1.18002e-16	2.53055e-15	up	mRNA				gene1833	pksS	cytochrome P450	2.3741	1.19906e-17	1.76518e-16	up	mRNA
gene3488	hisG	ATP phosphoribosyltransferase	4.1075	1.34285e-16	2.8499e-15	up	mRNA				gene4100	norG	GntR family transcriptional regulator	3.43628	1.35194e-17	1.96031e-16	up	mRNA
gene2870	sspA	hypothetical protein	7.2476	1.35676e-16	2.86459e-15	up	mRNA				gene2243	trpE	anthranilate synthase component I	2.46319	1.78738e-17	2.5628e-16	up	mRNA
gene3230	arsC	hypothetical protein	7.2934	1.39946e-16	2.91606e-15	up	mRNA				gene2819	speD	SpeD	3.23773	2.65285e-17	3.69388e-16	up	mRNA
gene1977	hmgL	hydroxymethylglutaryl-CoA lyase	4.91599	1.4056e-16	2.91606e-15	up	mRNA				gene3921	-	YxjJ	2.20221	3.5569e-17	4.89963e-16	up	mRNA
gene2035	ldcA	LD-carboxypeptidase	3.43319	1.40962e-16	2.91606e-15	up	mRNA				gene0820	-	NAD(P)H-dependent oxidoreductase	1.90371	4.20721e-17	5.75433e-16	up	mRNA
gene0858	acoB	pyruvate dehydrogenase	4.95296	1.91411e-16	3.93568e-15	up	mRNA				gene3154	-	ABC transporter ATP-binding protein	2.68542	4.2492e-17	5.79123e-16	up	mRNA
gene2586	-	RNA polymerase sigma 70	5.50029	1.92172e-16	3.93568e-15	up	mRNA				gene4085	sacB	levansucrase	3.2348	5.22899e-17	7.10149e-16	up	mRNA
gene1191	-	hypothetical protein	6.53704	2.07637e-16	4.23124e-15	up	mRNA				gene2089	deoD	purine-nucleoside phosphorylase	2.63053	8.49271e-17	1.13737e-15	up	mRNA
gene1975	-	carboxylase	4.42754	2.31066e-16	4.68537e-15	up	mRNA				gene3533	flgL	flagellar hook-associated protein FlgL	3.36169	9.85297e-17	1.31044e-15	up	mRNA
gene3446	scrR	LacI family transcriptional regulator	3.43741	2.80007e-16	5.62211e-15	up	mRNA				gene3157	-	hypothetical protein	3.17698	1.01098e-16	1.33846e-15	up	mRNA
gene2411	gltA	citrate synthase 3	5.04085	3.45434e-16	6.90194e-15	up	mRNA				gene3826	scrA	PTS sucrose transporter subunit IIBC	2.84935	1.0133e-16	1.33846e-15	up	mRNA
gene1976	-	enoyl-CoA hydratase	4.68411	3.54389e-16	7.04649e-15	up	mRNA				gene1821	pksC	malonyl CoA-acyl carrier protein transacylase	2.58257	1.02717e-16	1.35215e-15	up	mRNA
gene1151	-	hypothetical protein	6.64221	3.7574e-16	7.43493e-15	up	mRNA				gene1391	-	acyl-CoA thioesterase	2.76959	1.22249e-16	1.6038e-15	up	mRNA
gene0751	cotJC	hypothetical protein	6.19825	3.95788e-16	7.79398e-15	up	mRNA				gene3672	ureC	urease subunit alpha	2.50077	1.36883e-16	1.78969e-15	up	mRNA
gene2984	-	spermidine/putrescine ABC transporter ATP-binding protein	9.78984	4.19353e-16	8.21851e-15	up	mRNA				gene0700	pbuG	guanine permease	2.31557	1.40585e-16	1.83188e-15	up	mRNA
gene2099	kamA	lysine 2,3-aminomutase	4.84018	4.5518e-16	8.87818e-15	up	mRNA				gene3532	-	hypothetical protein	2.51031	1.75923e-16	2.27697e-15	up	mRNA
gene1897	-	phage-related replication protein	10.7554	5.38052e-16	1.03956e-14	up	mRNA				gene1167	-	histidine kinase	2.60407	1.78726e-16	2.30376e-15	up	mRNA
gene2196	-	hypothetical protein	8.26029	6.65978e-16	1.28068e-14	up	mRNA				gene2239	trpB	tryptophan synthase subunit beta	2.56542	1.79188e-16	2.30376e-15	up	mRNA
gene2985	-	ABC transporter permease	10.2388	8.63536e-16	1.64514e-14	up	mRNA				gene2284	serA	phosphoglycerate dehydrogenase	1.75846	1.96927e-16	2.52342e-15	up	mRNA
gene2849	-	sporulation protein	4.04241	9.4058e-16	1.78362e-14	up	mRNA				gene3737	narI	respiratory nitrate reductase subunit gamma	3.21969	2.38134e-16	3.0313e-15	up	mRNA
gene2301	-	hypothetical protein	5.35308	1.05151e-15	1.97568e-14	up	mRNA				gene3531	fliW	flagellar assembly protein FliW	2.90525	2.53646e-16	3.21813e-15	up	mRNA
gene2031	-	membrane protein	3.1703	1.28738e-15	2.40781e-14	up	mRNA				gene3223	metN	methionine ABC transporter ATP-binding protein	2.321	2.78964e-16	3.52776e-15	up	mRNA
gene0862	sspH	small, acid-soluble spore protein H	3.32448	1.57205e-15	2.91364e-14	up	mRNA				gene1054	-	hypothetical protein	1.94922	2.81031e-16	3.54228e-15	up	mRNA
gene0182	-	polysaccharide deacetylase family sporulation protein PdaB	5.31581	1.6837e-15	3.10651e-14	up	mRNA				gene2347	-	hypothetical protein	2.60347	3.07551e-16	3.86392e-15	up	mRNA
gene2256	spoIVA	stage IV sporulation protein A	5.52859	1.71348e-15	3.13323e-14	up	mRNA				gene2932	pbuG	guanine permease	3.60706	4.08891e-16	5.07104e-15	up	mRNA
gene2652	-	amino acid ABC transporter ATPase	7.44802	1.74558e-15	3.17773e-14	up	mRNA				gene1504	-	2,4-dienoyl-CoA reductase	5.07968	4.19772e-16	5.1893e-15	up	mRNA
gene4076	-	kinase	6.66731	1.75736e-15	3.18502e-14	up	mRNA				gene3628	-	DUF5082 domain-containing protein	2.11558	5.62301e-16	6.92906e-15	up	mRNA
gene1914	cotM	spore coat protein	11.4016	1.82496e-15	3.29297e-14	up	mRNA				gene1717	rnhB	ribonuclease HII	2.32933	6.015e-16	7.38849e-15	up	mRNA
gene2102	-	acyl CoA:acetate/3-ketoacid CoA transferase subunit beta	5.32912	2.39034e-15	4.29422e-14	up	mRNA				gene3788	bacA	bacilysin biosynthesis protein BacA	3.50127	6.48042e-16	7.93492e-15	up	mRNA
gene2131	-	capsular polysaccharide biosynthesis protein CapD	7.4367	2.41319e-15	4.31634e-14	up	mRNA				gene3637	-	hypothetical protein	4.11449	6.79398e-16	8.29253e-15	up	mRNA
gene1051	-	endospore coat-associated protein	5.95381	3.62751e-15	6.40444e-14	up	mRNA				gene1739	flgD	flagellar basal body rod modification protein FlgD	1.91857	7.43841e-16	9.02199e-15	up	mRNA
gene0057	yabG	sporulation specific peptidase YabG	5.57756	4.58298e-15	8.0566e-14	up	mRNA				gene0386	fliY	membrane-bound lytic murein transglycosylase F	2.55063	9.02343e-16	1.0876e-14	up	mRNA
gene1197	-	hypothetical protein	5.15717	5.29054e-15	9.22129e-14	up	mRNA				gene0306	-	esterase	2.55587	1.02974e-15	1.23729e-14	up	mRNA
gene0750	cotJB	spore coat protein CotJB	6.33271	8.04793e-15	1.37926e-13	up	mRNA				gene2194	crr	PTS glucose transporter subunit IIA	2.23846	1.03537e-15	1.24019e-14	up	mRNA
gene1478	-	multidrug transporter MatE	5.22356	8.65456e-15	1.47705e-13	up	mRNA				gene0175	-	SAM-dependent methyltransferase	3.8082	1.16127e-15	1.38241e-14	up	mRNA
gene2104	-	aspartate aminotransferase family protein	5.74541	9.85095e-15	1.66733e-13	up	mRNA				gene3185	pucR	PucR family transcriptional regulator	2.79242	1.23283e-15	1.46309e-14	up	mRNA
gene1424	-	hypothetical protein	7.94901	1.12926e-14	1.89567e-13	up	mRNA				gene0067	pth	peptidyl-tRNA hydrolase	2.19572	1.48962e-15	1.74635e-14	up	mRNA
gene1783	-	hypothetical protein	5.97592	1.18915e-14	1.98806e-13	up	mRNA				gene0716	purD	phosphoribosylamine--glycine ligase	2.66763	1.63868e-15	1.91527e-14	up	mRNA
gene2318	spoVAD	stage V sporulation protein AD	7.02523	1.34764e-14	2.24388e-13	up	mRNA				gene1517	dapL	acetyldiaminopimelate deacetylase	2.24818	1.65235e-15	1.92541e-14	up	mRNA
gene2819	speD	SpeD	3.90395	1.38175e-14	2.29136e-13	up	mRNA				gene3464	-	ribonuclease	2.2693	1.71078e-15	1.98749e-14	up	mRNA
gene1012	spoVR	stage V sporulation protein R	5.08093	1.56537e-14	2.58539e-13	up	mRNA				gene1022	-	anti-sigma-M factor	2.42567	1.73303e-15	2.0073e-14	up	mRNA
gene2195	-	hypothetical protein	11.3134	1.6674e-14	2.73247e-13	up	mRNA				gene1423	-	YkoM	2.88448	1.79771e-15	2.07598e-14	up	mRNA
gene1508	-	hypothetical protein	3.34141	2.68969e-14	4.35454e-13	up	mRNA				gene2010	fabG	YoxD	2.66904	1.85474e-15	2.13544e-14	up	mRNA
gene2045	-	hypothetical protein	8.45259	2.83492e-14	4.57159e-13	up	mRNA				gene2242	trpD	anthranilate phosphoribosyltransferase	2.46616	1.94957e-15	2.23794e-14	up	mRNA
gene3933	-	citrate transporter	5.97453	3.62896e-14	5.78375e-13	up	mRNA				gene0370	hxlB	6-phospho 3-hexuloisomerase	2.56065	1.97521e-15	2.26064e-14	up	mRNA
gene4021	-	xanthine dehydrogenase	6.80014	3.76814e-14	5.98229e-13	up	mRNA				gene3091	bmpA	BMP family ABC transporter substrate-binding protein	1.87908	2.10772e-15	2.40517e-14	up	mRNA
gene1693	-	hypothetical protein	4.41249	4.26638e-14	6.72118e-13	up	mRNA				gene2913	-	DUF948 domain containing protein	2.09199	2.26577e-15	2.57789e-14	up	mRNA
gene2330	-	membrane protein	3.08297	6.75459e-14	1.04798e-12	up	mRNA				gene3859	gloA	hypothetical protein	2.03647	2.79846e-15	3.15604e-14	up	mRNA
gene2412	-	acyl-CoA dehydrogenase	4.99878	6.82558e-14	1.055e-12	up	mRNA				gene0680	-	hypothetical protein	2.26829	3.48663e-15	3.90928e-14	up	mRNA
gene0257	hpaB	putative 4-hydroxyphenylacetate 3-monooxygenase oxygenase component (Aromatic ring hydroxylase)	2.50143	6.8706e-14	1.05797e-12	up	mRNA				gene2237	hisC	histidinol-phosphate transaminase	2.34198	4.04798e-15	4.49945e-14	up	mRNA
gene1587	-	hypothetical protein	5.55401	8.73201e-14	1.33456e-12	up	mRNA				gene1827	pksI	enoyl-CoA hydratase	2.50106	4.45155e-15	4.92861e-14	up	mRNA
gene1146	gerPA	spore germination protein	5.65286	8.86261e-14	1.34949e-12	up	mRNA				gene1740	flgE	flagellar basal body rod protein FlgG	1.92451	4.45964e-15	4.92861e-14	up	mRNA
gene2100	-	N-acetyltransferase	5.10182	8.99311e-14	1.36429e-12	up	mRNA				gene1895	dut	deoxyuridine 5'-triphosphate nucleotidohydrolase	4.81568	6.03946e-15	6.64383e-14	up	mRNA
gene2300	scpA	segregation and condensation protein A	3.19331	1.002e-13	1.51446e-12	up	mRNA				gene0677	pspA	phage-shock protein	2.56565	6.10844e-15	6.69192e-14	up	mRNA
gene0986	-	hypothetical protein	5.68009	1.23622e-13	1.85479e-12	up	mRNA				gene3530	csrA	carbon storage regulator	2.61757	6.65575e-15	7.23133e-14	up	mRNA
gene2513	-	hypothetical protein	5.17172	1.37758e-13	2.05933e-12	up	mRNA				gene3673	ureB	urease subunit beta	2.93481	7.38804e-15	7.95969e-14	up	mRNA
gene3913	msmX	MsmX	3.09408	1.42202e-13	2.11804e-12	up	mRNA				gene3345	-	transcriptional regulator	2.1032	9.75685e-15	1.04825e-13	up	mRNA
gene0994	-	CBS domain-containing protein	5.59797	1.48838e-13	2.20884e-12	up	mRNA				gene1172	-	proteinase inhibitor	2.03532	1.23821e-14	1.32293e-13	up	mRNA
gene1821	pksC	malonyl CoA-acyl carrier protein transacylase	2.39919	1.50914e-13	2.23157e-12	up	mRNA				gene3904	-	membrane protein	3.90083	1.61498e-14	1.70657e-13	up	mRNA
gene3824	-	hypothetical protein	6.65529	1.81003e-13	2.65026e-12	up	mRNA				gene3361	opuA	glycine/betaine ABC transporter ATP-binding protein	2.49739	1.69134e-14	1.77752e-13	up	mRNA
gene2420	-	hypothetical protein	4.90149	1.8117e-13	2.65026e-12	up	mRNA				gene1778	truB	tRNA pseudouridine(55) synthase	2.69116	1.96275e-14	2.05716e-13	up	mRNA
gene2980	pckA	phosphoenolpyruvate carboxykinase (ATP)	4.62109	1.88988e-13	2.75479e-12	up	mRNA				gene0360	nasA	nitrite reductase	2.55868	2.05362e-14	2.14656e-13	up	mRNA
gene3238	-	hypothetical protein	8.05173	1.93131e-13	2.80519e-12	up	mRNA				gene0337	ldh	L-lactate dehydrogenase	1.96968	2.1302e-14	2.22058e-13	up	mRNA
gene2082	srfJ	glycosyl hydrolase	4.72162	1.98599e-13	2.87443e-12	up	mRNA				gene1258	metC	cystathionine beta-lyase	2.65116	2.26496e-14	2.3547e-13	up	mRNA
gene1586	-	hypothetical protein	5.77846	2.98351e-13	4.258e-12	up	mRNA				gene1070	prsA	peptidylprolyl isomerase	2.29845	3.65987e-14	3.7643e-13	up	mRNA
gene0180	gerD	germination protein GerD	6.80793	3.08233e-13	4.38376e-12	up	mRNA				gene1969	bioW	6-carboxyhexanoate--CoA ligase	1.81099	4.08537e-14	4.17964e-13	up	mRNA
gene2640	pbpI	penicillin-binding protein 4B	3.76831	3.10392e-13	4.39919e-12	up	mRNA				gene3962	deoC	2-deoxyribose-5-phosphate aldolase	1.9958	5.00655e-14	5.06831e-13	up	mRNA
gene1237	-	spore coat protein	5.11323	3.12303e-13	4.41101e-12	up	mRNA				gene3260	-	TetR family transcriptional regulator	1.87901	5.30564e-14	5.34991e-13	up	mRNA
gene2093	-	YozD family protein	11.207	3.16974e-13	4.4616e-12	up	mRNA				gene1257	metB	cystathionine gamma-synthase	2.49774	5.31246e-14	5.34991e-13	up	mRNA
gene1649	-	RNA-binding protein S4	2.29141	3.24265e-13	4.5486e-12	up	mRNA				gene1015	citR	LysR family transcriptional regulator	2.96283	5.38334e-14	5.40717e-13	up	mRNA
gene1605	-	hypothetical protein	9.61287	4.25358e-13	5.88604e-12	up	mRNA				gene0730	gatC	aspartyl/glutamyl-tRNA(Asn/Gln) amidotransferase subunit C	3.35862	5.73026e-14	5.74068e-13	up	mRNA
gene1174	-	hypothetical protein	4.74178	5.3947e-13	7.3411e-12	up	mRNA				gene3256	-	hypothetical protein	2.93779	5.97028e-14	5.96564e-13	up	mRNA
gene2424	gerPF	spore germination protein	9.72681	5.86009e-13	7.92176e-12	up	mRNA				gene2185	-	peptidase M32	1.57432	6.17434e-14	6.1536e-13	up	mRNA
gene1786	spoVFB	dipicolinate synthase subunit B	6.39066	6.05071e-13	8.15254e-12	up	mRNA				gene0483	-	hypothetical protein	2.14818	7.13615e-14	7.09385e-13	up	mRNA
gene2719	-	membrane protein	10.9992	6.14512e-13	8.22563e-12	up	mRNA				gene1166	bmpA	BMP family ABC transporter substrate-binding protein	3.07858	8.97485e-14	8.89871e-13	up	mRNA
gene3609	cotH	spore coat protein	6.80899	6.45336e-13	8.58214e-12	up	mRNA				gene1389	pgl	hypothetical protein	2.03203	9.95444e-14	9.81951e-13	up	mRNA
gene3959	hutM	amino acid permease	3.6943	6.47788e-13	8.58686e-12	up	mRNA				gene3524	-	ribosomal subunit interface protein	2.79921	1.14559e-13	1.12718e-12	up	mRNA
gene1135	-	membrane protein	5.37159	6.58734e-13	8.69499e-12	up	mRNA				gene0361	nirB	nitrite reductase large subunit	2.49423	1.29331e-13	1.26607e-12	up	mRNA
gene0888	-	YfhD family protein	5.41884	6.60191e-13	8.69499e-12	up	mRNA				gene3072	adh2	NADH-dependent alcohol dehydrogenase	1.87526	1.30905e-13	1.27823e-12	up	mRNA
gene1423	-	YkoM	4.52161	8.09586e-13	1.06284e-11	up	mRNA				gene3221	metQ	methionine ABC transporter substrate-binding protein	1.91399	1.38534e-13	1.34591e-12	up	mRNA
gene0897	sspK	small, acid-soluble spore protein K	5.23271	8.62231e-13	1.12834e-11	up	mRNA				gene0559	-	hypothetical protein	3.809	1.50674e-13	1.46018e-12	up	mRNA
gene0366	-	hypothetical protein	5.72841	9.1604e-13	1.19494e-11	up	mRNA				gene1437	htpX	protease HtpX homolog	2.39993	1.63871e-13	1.58409e-12	up	mRNA
gene2086	-	SAM-dependent methyltransferase	3.68999	9.92944e-13	1.29114e-11	up	mRNA				gene1863	-	hypothetical protein	4.43466	1.7868e-13	1.72292e-12	up	mRNA
gene2820	gapA	glyceraldehyde-3-phosphate dehydrogenase	5.67939	1.06754e-12	1.37939e-11	up	mRNA				gene0665	-	peptidase	1.82267	1.86346e-13	1.79236e-12	up	mRNA
gene3276	-	ABC transporter substrate-binding protein	2.64565	1.52558e-12	1.95886e-11	up	mRNA				gene2859	moaB	molybdenum cofactor biosynthesis protein	3.34221	1.89921e-13	1.8222e-12	up	mRNA
gene1575	-	hypothetical protein	4.13967	1.59722e-12	2.04444e-11	up	mRNA				gene0679	-	hypothetical protein	2.39829	1.9561e-13	1.8675e-12	up	mRNA
gene1073	-	membrane protein	3.6957	1.75765e-12	2.24278e-11	up	mRNA				gene3536	flgM	flagellar biosynthesis anti-sigma factor FlgM	3.52418	2.24707e-13	2.12947e-12	up	mRNA
gene0395	gerKA	spore germination protein	6.05034	2.2946e-12	2.8919e-11	up	mRNA				gene0442	-	LamB/YcsF family protein	3.25781	2.48576e-13	2.33843e-12	up	mRNA
gene3590	gerKA	spore germination protein	6.65581	2.37693e-12	2.98648e-11	up	mRNA				gene3073	adh2	NADH-dependent alcohol dehydrogenase	1.86553	3.15187e-13	2.92934e-12	up	mRNA
gene1097	gltP	proton glutamate symport protein	2.43485	2.42513e-12	3.02845e-11	up	mRNA				gene2007	proB	gamma-glutamyl kinase	1.89498	4.13726e-13	3.80845e-12	up	mRNA
gene3045	-	cupin	7.23932	3.60712e-12	4.4908e-11	up	mRNA				gene2919	-	hypothetical protein	2.56185	5.3472e-13	4.89885e-12	up	mRNA
gene0067	pth	peptidyl-tRNA hydrolase	2.09423	4.93045e-12	6.11973e-11	up	mRNA				gene2800	-	peptidase M28	1.95201	6.49311e-13	5.90659e-12	up	mRNA
gene0816	-	spore germination protein	7.39858	5.02343e-12	6.21631e-11	up	mRNA				gene1730	flgC	flagellar basal body rod protein FlgC	2.33966	7.42645e-13	6.70815e-12	up	mRNA
gene0573	-	hypothetical protein	8.99764	5.46795e-12	6.66569e-11	up	mRNA				gene0443	-	membrane protein	2.49384	1.16271e-12	1.04292e-11	up	mRNA
gene2657	-	hypothetical protein	5.56782	5.82822e-12	7.0838e-11	up	mRNA				gene2862	tpx	2-Cys peroxiredoxin	2.02608	1.2084e-12	1.08139e-11	up	mRNA
gene0178	amiA	N-acetylmuramoyl-L-alanine amidase CwlD	4.50939	6.5163e-12	7.87339e-11	up	mRNA				gene1531	-	hemolysin D	2.03636	1.25054e-12	1.11393e-11	up	mRNA
gene1833	pksS	cytochrome P450	4.17096	6.92986e-12	8.32396e-11	up	mRNA				gene2865	-	RDD family protein	2.44328	1.28032e-12	1.13522e-11	up	mRNA
gene3172	-	hypothetical protein	5.10897	7.16521e-12	8.58149e-11	up	mRNA				gene1459	motB	flagellar motor protein MotB	1.92534	1.33293e-12	1.17915e-11	up	mRNA
gene0857	acoA	acetoin:2,6-dichlorophenolindophenol oxidoreductase subunit alpha	4.66149	8.02313e-12	9.55312e-11	up	mRNA				gene3534	flgK	flagellar hook-associated protein FlgK	2.56909	1.38701e-12	1.22139e-11	up	mRNA
gene1385	ldcA	peptidase S66	2.00183	8.62947e-12	1.02453e-10	up	mRNA				gene2667	hisS	histidine--tRNA ligase	1.58336	1.47887e-12	1.29931e-11	up	mRNA
gene1590	glsA	glutaminase A	6.44647	9.01674e-12	1.06742e-10	up	mRNA				gene0303	lmrB	lincomycin resistance protein LmrB	2.54253	2.07147e-12	1.79948e-11	up	mRNA
gene2681	-	YrzE	4.77536	9.17379e-12	1.08288e-10	up	mRNA				gene2858	argG	argininosuccinate synthase	2.10184	2.39839e-12	2.07412e-11	up	mRNA
gene0779	-	beta 1,4 glucosyltransferase	5.25049	1.02797e-11	1.20993e-10	up	mRNA				gene3125	-	hypothetical protein	2.53452	2.4496e-12	2.11367e-11	up	mRNA
gene0988	-	spore coat protein	6.10363	1.18413e-11	1.38577e-10	up	mRNA				gene1825	pksG	3-hydroxy-3-methylglutaryl-ACP synthase	2.07943	2.83225e-12	2.43839e-11	up	mRNA
gene1479	-	sporulation protein	5.79255	1.21481e-11	1.41763e-10	up	mRNA				gene2008	proC	pyrroline-5-carboxylate reductase	2.31892	3.10255e-12	2.65923e-11	up	mRNA
gene1627	spoVD	SpoVD	4.05204	1.30019e-11	1.51295e-10	up	mRNA				gene2805	infC	translation initiation factor IF-3	2.13931	4.35175e-12	3.72166e-11	up	mRNA
gene2658	-	hypothetical protein	5.76528	1.35644e-11	1.57393e-10	up	mRNA				gene3896	-	hypothetical protein	1.66166	4.56271e-12	3.89345e-11	up	mRNA
gene2706	spoIVFA	stage IV sporulation protein FA	4.78072	1.54961e-11	1.78794e-10	up	mRNA				gene0411	rapC	aspartate phosphatase	1.90258	4.59245e-12	3.91017e-11	up	mRNA
gene1048	-	YheF	9.26588	1.64833e-11	1.89124e-10	up	mRNA				gene3320	acpD	azoreductase	1.955	5.98023e-12	5.08056e-11	up	mRNA
gene2163	-	hypothetical protein	6.60985	1.95927e-11	2.23985e-10	up	mRNA				gene0014	guaB	IMP dehydrogenase	1.67996	6.15923e-12	5.22113e-11	up	mRNA
gene2188	-	YpzG family protein	5.14304	1.96315e-11	2.23985e-10	up	mRNA				gene2397	-	ABC transporter substrate-binding protein	1.76605	6.81195e-12	5.74917e-11	up	mRNA
gene2421	-	hypothetical protein	4.10825	2.04496e-11	2.32671e-10	up	mRNA				gene1121	-	hypothetical protein	2.24511	7.0204e-12	5.91216e-11	up	mRNA
gene2197	-	hypothetical protein	2.942	2.21002e-11	2.50062e-10	up	mRNA				gene0528	rsbV	anti-sigma B factor antagonist	1.72857	7.25816e-12	6.09907e-11	up	mRNA
gene0814	-	spore coat protein	6.33427	2.279e-11	2.57157e-10	up	mRNA				gene3362	-	MarR family transcriptional regulator	2.83502	7.78925e-12	6.53112e-11	up	mRNA
gene1434	sspD	acid-soluble spore protein	5.62746	2.29275e-11	2.57997e-10	up	mRNA				gene1729	flgB	flagellar biosynthesis protein FlgB	2.23628	8.73869e-12	7.29548e-11	up	mRNA
gene3651	spoIIID	sporulation transcriptional regulator SpoIIID	6.75017	2.42372e-11	2.71641e-10	up	mRNA				gene1509	-	hypothetical protein	2.36303	1.01458e-11	8.43374e-11	up	mRNA
gene0889	-	conserved hypothetical protein	5.65647	2.73711e-11	3.03827e-10	up	mRNA				gene3173	-	haloacid dehalogenase	1.70833	1.07189e-11	8.87184e-11	up	mRNA
gene3482	hisIE	bifunctional phosphoribosyl-AMP cyclohydrolase/phosphoribosyl-ATP diphosphatase	3.09587	2.81294e-11	3.114e-10	up	mRNA				gene3257	cssR	DNA-binding response regulator	1.82856	1.17343e-11	9.65014e-11	up	mRNA
gene1115	-	NAD(P)-dependent oxidoreductase	4.70239	2.839e-11	3.13438e-10	up	mRNA				gene2921	-	hypothetical protein	2.06475	1.22003e-11	9.96961e-11	up	mRNA
gene4030	-	hypothetical protein	1.91141	3.08226e-11	3.3938e-10	up	mRNA				gene3816	-	hypothetical protein	3.02256	1.34708e-11	1.09614e-10	up	mRNA
gene1082	-	ABC transporter ATP-binding protein	3.16251	4.39216e-11	4.79741e-10	up	mRNA				gene1824	acpK	poly(3-hydroxyalkanoate) depolymerase	2.83234	1.52432e-11	1.23775e-10	up	mRNA
gene1405	-	glycosyl transferase	4.13884	4.58455e-11	4.98098e-10	up	mRNA				gene2769	ysiA	YsiA	2.3946	1.55812e-11	1.26253e-10	up	mRNA
gene0643	-	catalase	5.50394	4.73333e-11	5.1155e-10	up	mRNA				gene1204	trpS	tryptophan--tRNA ligase	1.81103	1.72781e-11	1.3971e-10	up	mRNA
gene2688	bofC	bypass-of-forespore protein C	5.58847	5.08754e-11	5.46943e-10	up	mRNA				gene2236	tyrA2	prephenate dehydrogenase	1.6241	1.82718e-11	1.47436e-10	up	mRNA
gene3958	hutG	formimidoylglutamase	3.83408	5.15995e-11	5.53276e-10	up	mRNA				gene2857	argH	argininosuccinate lyase	1.80103	2.29253e-11	1.84214e-10	up	mRNA
gene1893	-	hypothetical protein	7.13686	5.21024e-11	5.5721e-10	up	mRNA				gene2221	-	hypothetical protein	2.83965	2.33619e-11	1.87332e-10	up	mRNA
gene1652	-	hypothetical protein	5.38324	5.55235e-11	5.9225e-10	up	mRNA				gene1267	penP	class A beta-lactamase	1.6553	2.47023e-11	1.9767e-10	up	mRNA
gene2255	-	hypothetical protein	4.46113	6.09986e-11	6.48961e-10	up	mRNA				gene2009	-	Rtp	2.92505	3.26844e-11	2.5939e-10	up	mRNA
gene2037	-	peptidoglycan-binding protein	2.68295	6.35494e-11	6.72606e-10	up	mRNA				gene4028	rlmH	23S rRNA (pseudouridine(1915)-N(3))-methyltransferase RlmH	3.50814	3.61755e-11	2.85335e-10	up	mRNA
gene2171	-	putative protein ypbS	2.20369	6.45375e-11	6.81303e-10	up	mRNA				gene1575	-	hypothetical protein	3.58846	4.09679e-11	3.22476e-10	up	mRNA
gene1014	lytE	peptidoglycan-binding protein	3.70411	6.55209e-11	6.88138e-10	up	mRNA				gene3346	-	transcriptional regulator	2.10302	4.20692e-11	3.29799e-10	up	mRNA
gene0303	lmrB	lincomycin resistance protein LmrB	4.11903	6.6593e-11	6.97608e-10	up	mRNA				gene0599	-	transporter	2.65261	4.48458e-11	3.50142e-10	up	mRNA
gene2654	-	glutamine ABC transporter permease	5.66483	7.06952e-11	7.38693e-10	up	mRNA				gene2540	phoH	phosphate starvation protein PhoH	1.85701	4.54456e-11	3.54108e-10	up	mRNA
gene3957	hutI	imidazolonepropionase	4.10193	7.38119e-11	7.69297e-10	up	mRNA				gene2061	cwlS	D-gamma-glutamyl-meso-diaminopimelic acid endopeptidase	1.59547	4.80851e-11	3.7392e-10	up	mRNA
gene3954	hutP	hut operon positive regulatory protein	3.19404	7.9339e-11	8.24804e-10	up	mRNA				gene0709	purL	phosphoribosylformylglycinamidine synthase, purS protein	4.24987	6.67434e-11	5.16927e-10	up	mRNA
gene2295	spmA	spore maturation protein	4.34099	8.25626e-11	8.56143e-10	up	mRNA				gene1023	rpoE	ECF RNA polymerase sigma factor SigM	3.48768	7.42213e-11	5.72543e-10	up	mRNA
gene3237	-	hypothetical protein	7.00438	8.37401e-11	8.6616e-10	up	mRNA				gene3897	-	sulfonate ABC transporter substrate-binding protein	2.21787	7.69069e-11	5.92075e-10	up	mRNA
gene1454	spo0E	aspartyl-phosphate phosphatase	2.94675	8.8705e-11	9.15203e-10	up	mRNA				gene3129	ald	alanine dehydrogenase	1.57987	7.82301e-11	5.99868e-10	up	mRNA
gene2629	-	formate/nitrite transporter	5.02941	8.89367e-11	9.15288e-10	up	mRNA				gene3785	bacD	carboxylate--amine ligase	2.22032	8.83305e-11	6.73302e-10	up	mRNA
gene0430	gdh	glucose-1-dehydrogenase	5.72271	1.13314e-10	1.16034e-09	up	mRNA				gene2510	-	hypothetical protein	1.7559	1.20094e-10	9.04691e-10	up	mRNA
gene0805	-	DUF2639 domain-containing protein	5.40653	1.21588e-10	1.24196e-09	up	mRNA				gene4103	-	hypothetical protein	3.31162	1.22401e-10	9.20275e-10	up	mRNA
gene2064	-	hypothetical protein	9.35367	1.22628e-10	1.24947e-09	up	mRNA				gene1555	-	Putative cell-wall binding lipoprotein	3.365	1.25974e-10	9.45299e-10	up	mRNA
gene1846	-	hypothetical protein	3.71388	1.3904e-10	1.40273e-09	up	mRNA				gene1185	carA	carbamoyl phosphate synthase small subunit	1.76009	1.69056e-10	1.25878e-09	up	mRNA
gene0796	-	sporulation protein BclB	4.73434	1.48325e-10	1.49273e-09	up	mRNA				gene1099	-	hypothetical protein	1.81217	1.72998e-10	1.28318e-09	up	mRNA
gene2316	spoVAE	stage V sporulation protein AE	6.76762	1.57337e-10	1.57568e-09	up	mRNA				gene3054	mcp	chemotaxis protein	2.02637	1.75208e-10	1.29707e-09	up	mRNA
gene2258	-	hypothetical protein	2.63296	2.02731e-10	2.02041e-09	up	mRNA				gene3719	sfcA	NAD-dependent malic enzyme	3.1025	1.87479e-10	1.38261e-09	up	mRNA
gene2639	-	membrane protein	1.80231	2.05943e-10	2.04743e-09	up	mRNA				gene1541	ampS	aminopeptidase	2.19056	1.90113e-10	1.39936e-09	up	mRNA
gene2675	-	hypothetical protein	2.94968	2.15642e-10	2.13351e-09	up	mRNA				gene2918	-	thiol reductase thioredoxin	2.09616	1.90867e-10	1.40224e-09	up	mRNA
gene3605	-	hypothetical protein	9.13811	2.17299e-10	2.14472e-09	up	mRNA				gene3537	-	membrane protein	3.10641	1.9615e-10	1.43558e-09	up	mRNA
gene3572	gerBA	spore germination protein	6.17838	2.77358e-10	2.69208e-09	up	mRNA				gene1756	cheW	chemotaxis protein CheW	1.63707	1.98803e-10	1.45224e-09	up	mRNA
gene0024	yaaH	spore gernimation protein	3.9696	2.91792e-10	2.81882e-09	up	mRNA				gene1984	ppsE	non-ribosomal peptide synthase	1.68566	2.15484e-10	1.56816e-09	up	mRNA
gene2679	spoVB	stage V sporulation protein B	4.99997	3.19723e-10	3.07415e-09	up	mRNA				gene3646	fabZ	beta-hydroxyacyl-ACP dehydratase	2.41612	2.19757e-10	1.59624e-09	up	mRNA
gene1248	uvrD	ATP-dependent DNA helicase Rep	2.89527	3.57034e-10	3.40888e-09	up	mRNA				gene3439	-	hypothetical protein	3.5967	2.27437e-10	1.64892e-09	up	mRNA
gene0175	-	SAM-dependent methyltransferase	3.60462	3.72161e-10	3.54505e-09	up	mRNA				gene1175	ycsE	phosphatase	2.11654	2.3294e-10	1.68565e-09	up	mRNA
gene2046	-	hypothetical protein	8.54961	3.88775e-10	3.69472e-09	up	mRNA				gene2238	trpA	tryptophan synthase subunit alpha	2.12139	2.89104e-10	2.08425e-09	up	mRNA
gene1891	-	hypothetical protein	6.82286	4.02303e-10	3.81443e-09	up	mRNA				gene2309	lepB	SipS	2.48275	3.40128e-10	2.43843e-09	up	mRNA
gene2266	cmk	cytidylate kinase	2.39033	4.59954e-10	4.34151e-09	up	mRNA				gene1718	-	glycosyl transferase	1.86152	4.72791e-10	3.33984e-09	up	mRNA
gene3129	ald	alanine dehydrogenase	3.30742	5.28533e-10	4.94263e-09	up	mRNA				gene0889	-	conserved hypothetical protein	3.22152	4.82419e-10	3.40163e-09	up	mRNA
gene2745	-	DNA helicase ino80	7.12301	5.39422e-10	5.03297e-09	up	mRNA				gene4069	-	YycC family protein	1.92142	5.16432e-10	3.62819e-09	up	mRNA
gene2294	spmB	spore maturation protein	4.05151	5.64938e-10	5.23527e-09	up	mRNA				gene3161	dapF	diaminopimelate epimerase	1.75646	5.87317e-10	4.11122e-09	up	mRNA
gene2296	dacC	D-alanyl-D-alanine carboxypeptidase	4.40185	5.89828e-10	5.45358e-09	up	mRNA				gene2626	-	methyltransferase	2.37304	6.05961e-10	4.22639e-09	up	mRNA
gene4031	-	hypothetical protein	2.09867	6.67118e-10	6.14048e-09	up	mRNA				gene1822	pksD	polyketide biosynthesis acyltransferase homolog BaeD	1.5053	6.27198e-10	4.35874e-09	up	mRNA
gene0396	gerKC	spore gernimation protein KC	4.33944	6.83478e-10	6.27696e-09	up	mRNA				gene1693	-	hypothetical protein	3.38648	6.97936e-10	4.84162e-09	up	mRNA
gene1801	-	hypothetical protein	6.16084	6.90471e-10	6.327e-09	up	mRNA				gene3007	BZRP	membrane protein	2.3464	7.44511e-10	5.13699e-09	up	mRNA
gene3484	hisA	1-(5-phosphoribosyl)-5-[(5-phosphoribosylamino)methylideneamino]imidazole-4-carboxamide isomerase	2.94173	7.08487e-10	6.4776e-09	up	mRNA				gene3389	-	hypothetical protein	2.00288	8.19467e-10	5.61401e-09	up	mRNA
gene0815	-	spore germination protein	8.75034	7.31044e-10	6.66894e-09	up	mRNA				gene1112	bioY	biotin biosynthesis protein BioY	1.60925	8.24214e-10	5.63651e-09	up	mRNA
gene2225	-	sporulation protein YpjB	3.94697	7.49697e-10	6.82391e-09	up	mRNA				gene0678	-	hypothetical protein	1.75738	8.92197e-10	6.07986e-09	up	mRNA
gene0861	acoR	sigma-54-dependent Fis family transcriptional regulator	2.26087	7.94934e-10	7.18775e-09	up	mRNA				gene0441	ycsE	hypothetical protein	1.73124	9.27783e-10	6.31121e-09	up	mRNA
gene3747	-	hypothetical protein	3.91656	8.73829e-10	7.86638e-09	up	mRNA				gene2861	-	hypothetical protein	1.34054	1.00772e-09	6.84291e-09	up	mRNA
gene3686	spoIID	stage II sporulation protein D	3.44204	9.00634e-10	8.0722e-09	up	mRNA				gene2526	rpoD	RNA polymerase sigma factor RpoD	1.42133	1.21065e-09	8.19207e-09	up	mRNA
gene3263	gerAA	spore germination protein	8.1968	9.96902e-10	8.8961e-09	up	mRNA				gene0267	purT	phosphoribosylglycinamide formyltransferase 2	1.97463	1.22599e-09	8.26685e-09	up	mRNA
gene0255	glpT	glycerol-3-phosphate transporter	3.35583	1.04355e-09	9.29217e-09	up	mRNA				gene1183	argB	acetylglutamate kinase	1.49185	1.23902e-09	8.34014e-09	up	mRNA
gene2094	-	hypothetical protein	9.62636	1.12784e-09	9.99918e-09	up	mRNA				gene2761	-	hypothetical protein	2.02559	1.29747e-09	8.71838e-09	up	mRNA
gene3178	lytH	peptidase M23	5.78319	1.13876e-09	1.00525e-08	up	mRNA				gene1990	galM	aldose epimerase	1.88656	1.3781e-09	9.19611e-09	up	mRNA
gene2448	spoIIIAA	stage III sporulation protein AA	4.58668	1.169e-09	1.02972e-08	up	mRNA				gene1576	-	hypothetical protein	2.30649	1.39776e-09	9.31116e-09	up	mRNA
gene2103	atoD	acyl CoA:acetate/3-ketoacid CoA transferase subunit alpha	5.73524	1.20261e-09	1.0548e-08	up	mRNA				gene3780	pta	phosphate acetyltransferase	1.66178	1.64369e-09	1.08743e-08	up	mRNA
gene3220	-	alkyl hydroperoxide reductase	5.08926	1.35914e-09	1.18197e-08	up	mRNA				gene1716	rbgA	ribosome biogenesis GTPase YlqF	1.87326	1.84764e-09	1.21818e-08	up	mRNA
gene1703	acpP	acyl carrier protein	2.83335	1.56868e-09	1.35842e-08	up	mRNA				gene3174	-	hypothetical protein	1.67628	1.89027e-09	1.24204e-08	up	mRNA
gene1404	-	hypothetical protein	5.6546	1.63176e-09	1.41006e-08	up	mRNA				gene4070	-	integral inner membrane protein	3.25482	1.90898e-09	1.2522e-08	up	mRNA
gene2177	ybaZ	DNA methyltransferase	3.20225	1.69236e-09	1.45935e-08	up	mRNA				gene1217	pepF	oligoendopeptidase F	1.69233	2.07203e-09	1.35454e-08	up	mRNA
gene1458	mhqR	transcriptional regulator	4.24314	1.74127e-09	1.49721e-08	up	mRNA				gene2177	ybaZ	DNA methyltransferase	2.95087	2.15795e-09	1.40833e-08	up	mRNA
gene3083	kapD	sporulation inhibitor KapD	4.41934	1.8106e-09	1.55151e-08	up	mRNA				gene0310	-	hypothetical protein	1.74499	2.27814e-09	1.48175e-08	up	mRNA
gene1922	tlp	small, acid-soluble spore protein Tlp	4.38417	1.82133e-09	1.55745e-08	up	mRNA				gene1828	pksJ	non-ribosomal peptide synthetase	1.42167	2.51023e-09	1.62722e-08	up	mRNA
gene1618	-	hypothetical protein	3.50013	1.84617e-09	1.57212e-08	up	mRNA				gene3581	-	membrane protein	1.84312	2.51645e-09	1.62852e-08	up	mRNA
gene3516	prc	peptidase S41	4.67706	1.85378e-09	1.57533e-08	up	mRNA				gene0609	ydfJ	hypothetical protein	3.08456	3.15047e-09	2.02861e-08	up	mRNA
gene1243	-	sporulation protein	6.25994	1.906e-09	1.61302e-08	up	mRNA				gene4083	ppaC	manganese-dependent inorganic pyrophosphatase	1.50975	3.15914e-09	2.0308e-08	up	mRNA
gene3956	hutU	urocanate hydratase	4.14279	2.01675e-09	1.69622e-08	up	mRNA				gene3603	-	LysR family transcriptional regulator	2.06529	3.5123e-09	2.25032e-08	up	mRNA
gene1463	-	membrane protein	5.79486	2.35562e-09	1.9579e-08	up	mRNA				gene2382	-	hypothetical protein	1.95697	3.64702e-09	2.3289e-08	up	mRNA
gene0275	gltP	proton glutamate symport protein	2.79221	2.35655e-09	1.9579e-08	up	mRNA				gene1414	ykoE	thiamine permease	1.86344	3.8778e-09	2.46403e-08	up	mRNA
gene3179	-	sporulation protein YunB	3.66761	2.75617e-09	2.27148e-08	up	mRNA				gene1080	serC	3-phosphoserine/phosphohydroxythreonine aminotransferase	1.35222	4.03777e-09	2.56009e-08	up	mRNA
gene3591	-	gerKB1	5.16156	2.81234e-09	2.31312e-08	up	mRNA				gene3210	-	hypothetical protein	1.85928	4.04225e-09	2.56009e-08	up	mRNA
gene0730	gatC	aspartyl/glutamyl-tRNA(Asn/Gln) amidotransferase subunit C	2.76794	2.84453e-09	2.33491e-08	up	mRNA				gene2646	-	hypothetical protein	1.56469	4.06999e-09	2.57344e-08	up	mRNA
gene2098	-	hypothetical protein	4.32443	2.89161e-09	2.36408e-08	up	mRNA				gene1284	-	putative motility protein	2.78328	4.52588e-09	2.85234e-08	up	mRNA
gene1264	-	SPBc2 prophage-derived	2.92343	2.93639e-09	2.39591e-08	up	mRNA				gene2081	-	symporter	1.52563	4.89259e-09	3.07341e-08	up	mRNA
gene1640	-	sporulation sigma factor SigG	4.28662	3.30457e-09	2.66973e-08	up	mRNA				gene3505	-	hypothetical protein	2.61825	4.91601e-09	3.0831e-08	up	mRNA
gene1173	-	hypothetical protein	4.7356	3.43749e-09	2.7662e-08	up	mRNA				gene2901	tyrS	tyrosine--tRNA ligase	1.32906	5.47263e-09	3.37187e-08	up	mRNA
gene2444	spoIIIAE	stage III sporulation protein AE	3.4939	3.51889e-09	2.82615e-08	up	mRNA				gene3825	sacA	sucrose-6-phosphate hydrolase	2.14933	5.48399e-09	3.37349e-08	up	mRNA
gene2034	-	hypothetical protein	5.06894	3.8374e-09	3.06992e-08	up	mRNA				gene1782	-	peptidase M16	2.18318	5.84245e-09	3.58827e-08	up	mRNA
gene2765	abfA	alpha-N-arabinofuranosidase	3.8858	3.86436e-09	3.08546e-08	up	mRNA				gene3796	gudB	glutamate dehydrogenase	4.06337	6.06903e-09	3.7215e-08	up	mRNA
gene3130	-	hypothetical protein	1.98616	3.88965e-09	3.09961e-08	up	mRNA				gene1222	-	CYTH domain-containing protein	2.46752	6.16198e-09	3.7725e-08	up	mRNA
gene2317	spoVAE	stage V sporulation protein AE	6.10492	4.20319e-09	3.34297e-08	up	mRNA				gene1377	-	hypothetical protein	4.7695	6.28066e-09	3.83906e-08	up	mRNA
gene2157	metA	homoserine O-succinyltransferase	2.26443	4.45186e-09	3.52705e-08	up	mRNA				gene0250	-	hypothetical protein	2.11193	6.34274e-09	3.87088e-08	up	mRNA
gene3151	guaC	guanosine monophosphate reductase	2.34009	4.47133e-09	3.53563e-08	up	mRNA				gene2562	rpsT	30S ribosomal protein S20	1.5549	6.85725e-09	4.17827e-08	up	mRNA
gene2322	spoVAA	stage V sporulation protein AA	7.79032	4.51492e-09	3.56322e-08	up	mRNA				gene4087	-	transcriptional regulator	1.98538	7.35024e-09	4.46455e-08	up	mRNA
gene2081	-	symporter	1.5202	4.8217e-09	3.79073e-08	up	mRNA				gene4125	parA	sporulation initiation inhibitor Soj	1.91199	7.78868e-09	4.72342e-08	up	mRNA
gene1491	splB	spore photoproduct lyase	3.92809	4.84045e-09	3.79818e-08	up	mRNA				gene3515	-	hypothetical protein	2.63395	7.83222e-09	4.74237e-08	up	mRNA
gene3486	hisB	imidazoleglycerol-phosphate dehydratase	3.48654	5.00876e-09	3.90779e-08	up	mRNA				gene3612	-	hypothetical protein	1.71251	8.84703e-09	5.34006e-08	up	mRNA
gene1653	lspA	lipoprotein signal peptidase	3.3832	5.509e-09	4.28176e-08	up	mRNA				gene2040	acpD	azoreductase	2.08152	8.88131e-09	5.35238e-08	up	mRNA
gene1016	gltA	citrate synthase/methylcitrate synthase	4.5219	6.56188e-09	5.07624e-08	up	mRNA				gene3121	yueD	short-chain dehydrogenase	1.68561	9.34695e-09	5.62421e-08	up	mRNA
gene2047	-	hypothetical protein	2.74179	6.56838e-09	5.07624e-08	up	mRNA				gene4086	sacC	levanase	2.96451	1.14498e-08	6.8468e-08	up	mRNA
gene2315	spoVAF	spore germination protein	4.85596	6.68776e-09	5.14907e-08	up	mRNA				gene2388	-	hypothetical protein	1.76302	1.1538e-08	6.88888e-08	up	mRNA
gene3310	uvrD	helicase	2.9108	7.05562e-09	5.39176e-08	up	mRNA				gene0329	proV	glycine/betaine ABC transporter ATP-binding protein	1.5912	1.19889e-08	7.14701e-08	up	mRNA
gene3483	hisF	imidazole glycerol phosphate synthase cyclase subunit	3.01419	7.11465e-09	5.42674e-08	up	mRNA				gene3440	-	lipase	1.50829	1.29663e-08	7.694e-08	up	mRNA
gene1606	-	hypothetical protein	8.45949	7.43313e-09	5.65912e-08	up	mRNA				gene3726	spo0F	Spo0F	2.7726	1.42263e-08	8.38623e-08	up	mRNA
gene0354	putP	sodium:proline symporter	2.95761	7.65656e-09	5.81842e-08	up	mRNA				gene0317	znuA	zinc transport system substrate-binding protein	1.63402	1.42996e-08	8.40757e-08	up	mRNA
gene1782	-	peptidase M16	3.59914	7.77416e-09	5.89684e-08	up	mRNA				gene2675	-	hypothetical protein	2.01445	1.47838e-08	8.6658e-08	up	mRNA
gene4018	-	aldehyde oxidase	3.34603	7.99376e-09	6.05221e-08	up	mRNA				gene2768	fadB	enoyl-CoA hydratase	2.3272	1.66557e-08	9.70407e-08	up	mRNA
gene2890	hmp	nitric oxide dioxygenase	3.74614	8.4883e-09	6.41478e-08	up	mRNA				gene2134	-	MarR family transcriptional regulator	1.72063	1.75191e-08	1.01764e-07	up	mRNA
gene1856	spoVK	stage V sporulation protein K	4.15541	9.02752e-09	6.80971e-08	up	mRNA				gene2888	-	DUF4944 domain-containing protein	2.26303	1.81827e-08	1.05301e-07	up	mRNA
gene3236	-	proline dehydrogenase	3.99568	9.81109e-09	7.38717e-08	up	mRNA				gene2300	scpA	segregation and condensation protein A	2.67728	1.91981e-08	1.11015e-07	up	mRNA
gene1812	tdh	L-threonine 3-dehydrogenase	2.40258	1.01456e-08	7.61103e-08	up	mRNA				gene2853	-	hypothetical protein	1.339	2.05935e-08	1.18728e-07	up	mRNA
gene2462	-	ATP-dependent helicase	6.32939	1.08353e-08	8.09881e-08	up	mRNA				gene0412	phrC	phosphatase	1.94238	2.08595e-08	1.19893e-07	up	mRNA
gene0256	-	hypothetical protein	6.28057	1.09423e-08	8.16388e-08	up	mRNA				gene0349	aroK	shikimate kinase	1.8349	2.12098e-08	1.21555e-07	up	mRNA
gene3921	-	YxjJ	3.20788	1.20579e-08	8.96358e-08	up	mRNA				gene1842	-	hypothetical protein	1.93417	2.22916e-08	1.27565e-07	up	mRNA
gene2326	dacC	D-alanyl-D-alanine carboxypeptidase	4.19349	1.27055e-08	9.42781e-08	up	mRNA				gene1758	cheD	chemoreceptor glutamine deamidase CheD	1.79869	2.30705e-08	1.31632e-07	up	mRNA
gene0577	-	hypothetical protein	4.83269	1.27667e-08	9.45612e-08	up	mRNA				gene1741	flbD	hypothetical protein	1.60093	2.38383e-08	1.35811e-07	up	mRNA
gene0603	frmA	glutathione-dependent formaldehyde dehydrogenase	5.3337	1.28395e-08	9.49287e-08	up	mRNA				gene1248	uvrD	ATP-dependent DNA helicase Rep	2.78933	2.55875e-08	1.45562e-07	up	mRNA
gene2263	-	uncharacterized protein SRCM100169_03568	5.91414	1.29818e-08	9.56355e-08	up	mRNA				gene1475	-	hypothetical protein	7.61358	2.58492e-08	1.46834e-07	up	mRNA
gene3158	rimJ	alanine acetyltransferase	2.66835	1.35655e-08	9.97564e-08	up	mRNA				gene1927	-	hypothetical protein	1.56116	2.61072e-08	1.48082e-07	up	mRNA
gene1245	-	hypothetical protein	8.41104	1.42236e-08	1.04222e-07	up	mRNA				gene1318	-	hypothetical protein	1.75215	2.69405e-08	1.52584e-07	up	mRNA
gene2799	abnA	arabinan endo-1,5-alpha-L-arabinosidase	2.47266	1.47279e-08	1.07532e-07	up	mRNA				gene2128	nuc	endonuclease	2.26102	2.90591e-08	1.63622e-07	up	mRNA
gene1069	-	sporulation protein	4.75736	1.58351e-08	1.15001e-07	up	mRNA				gene3291	arcD	arginine:ornithine antiporter	2.77795	3.10266e-08	1.74192e-07	up	mRNA
gene3755	pbpG	penicillin-binding protein	3.42206	1.63513e-08	1.18539e-07	up	mRNA				gene2855	fabG	3-ketoacyl-ACP reductase	1.92774	3.5751e-08	1.99265e-07	up	mRNA
gene2507	yqgE	MFS transporter	4.33554	1.64229e-08	1.18848e-07	up	mRNA				gene2892	pfpI	glutamine amidotransferase	1.36338	3.91096e-08	2.16421e-07	up	mRNA
gene0915	-	membrane protein	2.76458	1.69117e-08	1.2217e-07	up	mRNA				gene2085	prc	peptidase S41	1.29058	4.09565e-08	2.25993e-07	up	mRNA
gene2217	-	N-acetyl-alpha-D-glucosaminyl L-malate synthase BshA	2.93305	1.83663e-08	1.32211e-07	up	mRNA				gene0468	-	hypothetical protein	1.45757	4.18959e-08	2.30517e-07	up	mRNA
gene1192	med	BMP family ABC transporter substrate-binding protein	2.62168	1.84757e-08	1.32766e-07	up	mRNA				gene2361	proC	pyrroline-5-carboxylate reductase	1.88155	4.346e-08	2.38443e-07	up	mRNA
gene3485	hisH	imidazole glycerol phosphate synthase subunit HisH	3.29342	1.94743e-08	1.39452e-07	up	mRNA				gene1849	-	hypothetical protein	2.72455	4.82724e-08	2.64469e-07	up	mRNA
gene2485	-	membrane protein	3.81593	1.96372e-08	1.40373e-07	up	mRNA				gene2137	-	cysteine ABC transporter ATP-binding protein	1.49984	5.24652e-08	2.86627e-07	up	mRNA
gene2839	-	sporulation integral membrane protein YtvI	4.89574	1.99908e-08	1.42404e-07	up	mRNA				gene3269	liaG	protein liaG	1.39315	5.35421e-08	2.91272e-07	up	mRNA
gene4070	-	integral inner membrane protein	3.30774	2.09639e-08	1.49077e-07	up	mRNA				gene1162	mmuM	bifunctional homocysteine S-methyltransferase/methylenetetrahydrofolate reductase	1.82592	5.71484e-08	3.10016e-07	up	mRNA
gene0206	-	hypothetical protein	2.80904	2.32348e-08	1.64086e-07	up	mRNA				gene1232	thiS	thiamine biosynthesis protein ThiS	2.54148	5.78694e-08	3.13486e-07	up	mRNA
gene1725	xerC	tyrosine recombinase XerC	1.53776	2.96279e-08	2.07801e-07	up	mRNA				gene0634	-	hypothetical protein	1.56343	5.8459e-08	3.16236e-07	up	mRNA
gene2511	-	hypothetical protein	3.86452	3.18355e-08	2.22523e-07	up	mRNA				gene3747	-	hypothetical protein	3.31142	7.21929e-08	3.86733e-07	up	mRNA
gene1114	-	(2Fe-2S)-binding protein	3.63963	3.22914e-08	2.2456e-07	up	mRNA				gene1586	-	hypothetical protein	5.91928	7.31474e-08	3.91303e-07	up	mRNA
gene4020	mocA	xanthine dehydrogenase	6.65095	3.30537e-08	2.29471e-07	up	mRNA				gene1347	-	phage portal protein	2.00907	8.04019e-08	4.28921e-07	up	mRNA
gene0801	-	metallo-beta-lactamase	4.0706	3.58699e-08	2.47762e-07	up	mRNA				gene1808	-	penicillin-binding protein	3.05194	8.34792e-08	4.44109e-07	up	mRNA
gene0910	sspE	spore protein	4.98969	3.64113e-08	2.50656e-07	up	mRNA				gene2495	-	5-formyltetrahydrofolate cyclo-ligase	1.55958	8.49635e-08	4.51383e-07	up	mRNA
gene2913	-	DUF948 domain containing protein	1.55865	3.70612e-08	2.54703e-07	up	mRNA				gene0421	-	TetR family transcriptional regulator	1.93973	8.70174e-08	4.59762e-07	up	mRNA
gene1429	-	membrane protein	2.23782	3.92665e-08	2.68955e-07	up	mRNA				gene0278	mmuM	homocysteine S-methyltransferase	1.8504	9.44409e-08	4.97621e-07	up	mRNA
gene3936	-	MFS transporter	4.03936	3.93905e-08	2.69355e-07	up	mRNA				gene0211	-	acetyltransferase	2.70109	9.65198e-08	5.07881e-07	up	mRNA
gene2540	phoH	phosphate starvation protein PhoH	2.0098	3.9702e-08	2.71032e-07	up	mRNA				gene2421	-	hypothetical protein	2.31805	1.06333e-07	5.57239e-07	up	mRNA
gene2073	-	hypothetical protein	4.19136	4.00614e-08	2.73031e-07	up	mRNA				gene0563	-	hypothetical protein	3.27691	1.07719e-07	5.63736e-07	up	mRNA
gene3912	-	polysaccharide deacetylase	2.5132	4.09134e-08	2.76994e-07	up	mRNA				gene1951	-	DNA-binding response regulator	3.88326	1.1011e-07	5.74688e-07	up	mRNA
gene3968	-	hypothetical protein	8.49683	4.10043e-08	2.77151e-07	up	mRNA				gene3686	spoIID	stage II sporulation protein D	1.76748	1.20636e-07	6.28777e-07	up	mRNA
gene1616	-	hypothetical protein	1.46902	4.22318e-08	2.84042e-07	up	mRNA				gene1508	-	hypothetical protein	2.51311	1.25708e-07	6.54329e-07	up	mRNA
gene2298	-	hypothetical protein	4.10548	4.35699e-08	2.92082e-07	up	mRNA				gene2639	-	membrane protein	1.75846	1.26775e-07	6.58992e-07	up	mRNA
gene3826	scrA	PTS sucrose transporter subunit IIBC	3.41383	4.37996e-08	2.93143e-07	up	mRNA				gene3277	-	oxidoreductase	1.99904	1.30307e-07	6.76437e-07	up	mRNA
gene3445	lacY	MFS transporter, OHS family, lactose permease	3.49763	4.39862e-08	2.93911e-07	up	mRNA				gene0963	-	hypothetical protein	1.92243	1.34497e-07	6.96316e-07	up	mRNA
gene2655	-	glutamine ABC transporter permease	5.05147	4.4127e-08	2.94372e-07	up	mRNA				gene1399	-	organic hydroperoxide resistance protein OhrA	1.74902	1.45394e-07	7.51723e-07	up	mRNA
gene1432	-	RNA polymerase sigma factor SigI	2.27959	4.45778e-08	2.96896e-07	up	mRNA				gene1518	-	hypothetical protein	1.76934	1.49114e-07	7.66846e-07	up	mRNA
gene1439	-	DUF421 domain-containing protein	3.83717	4.63605e-08	3.07753e-07	up	mRNA				gene2165	rnhA	hypothetical protein	1.79939	1.71236e-07	8.74776e-07	up	mRNA
gene0842	pdaA	delta-lactam-biosynthetic de-N-acetylase	8.0934	4.6452e-08	3.07753e-07	up	mRNA				gene1182	argJ	bifunctional ornithine acetyltransferase/N-acetylglutamate synthase	1.57496	1.75272e-07	8.93028e-07	up	mRNA
gene1602	-	hypothetical protein	2.4303	4.97459e-08	3.28114e-07	up	mRNA				gene1655	pyrR	bifunctional pyr operon transcriptional regulator/uracil phosphoribosyltransferase	1.75834	1.81635e-07	9.23013e-07	up	mRNA
gene1538	-	hypothetical protein	3.52332	5.04371e-08	3.31606e-07	up	mRNA				gene1608	-	conserved hypothetical protein	2.72485	1.95343e-07	9.88763e-07	up	mRNA
gene0429	glcU	glucose transporter GlcU	6.43581	5.4993e-08	3.59826e-07	up	mRNA				gene1906	tktA	transketolase	1.43419	2.11603e-07	1.06547e-06	up	mRNA
gene3292	sspJ	small, acid-soluble spore protein, SspJ family	5.05254	5.66589e-08	3.69287e-07	up	mRNA				gene2480	-	magnesium transporter	1.4835	2.21709e-07	1.1149e-06	up	mRNA
gene1603	-	IMP dehydrogenase	3.24349	5.67094e-08	3.69287e-07	up	mRNA				gene0699	-	hypothetical protein	2.00548	2.27806e-07	1.14259e-06	up	mRNA
gene0800	citM	citrate transporter	2.83302	5.74486e-08	3.72915e-07	up	mRNA				gene3656	-	isochorismatase	1.34733	2.29672e-07	1.14963e-06	up	mRNA
gene2302	ribT	protein RibT	2.13038	6.15777e-08	3.98455e-07	up	mRNA				gene1229	tenA	thiaminase	1.65399	2.29806e-07	1.14963e-06	up	mRNA
gene2731	lonB	ATP-dependent protease LonB	3.59776	6.29242e-08	4.06526e-07	up	mRNA				gene0886	-	isomerase	1.14982	2.58033e-07	1.28749e-06	up	mRNA
gene2175	bpsA	chalcone synthase	4.22884	6.84505e-08	4.39457e-07	up	mRNA				gene3660	ftsW	cell division protein FtsW	2.28782	2.74927e-07	1.36649e-06	up	mRNA
gene2161	cspA	cold-shock protein CspD	2.97347	7.07529e-08	4.53527e-07	up	mRNA				gene0400	yxeM	amino acid ABC transporter substrate-binding protein	1.51952	2.99391e-07	1.47666e-06	up	mRNA
gene2989	-	hypothetical protein	1.35842	7.194e-08	4.59698e-07	up	mRNA				gene2266	cmk	cytidylate kinase	1.73287	3.16379e-07	1.55449e-06	up	mRNA
gene0082	yfbK	hypothetical protein	3.96005	7.41332e-08	4.71505e-07	up	mRNA				gene2274	mecA1_2	adapter protein MecA	1.23714	3.24868e-07	1.59417e-06	up	mRNA
gene2559	-	hypothetical protein	3.68194	7.82205e-08	4.9673e-07	up	mRNA				gene2202	recU	Holliday junction resolvase RecU	2.09084	3.40035e-07	1.66647e-06	up	mRNA
gene2936	-	hypothetical protein	3.71708	8.00064e-08	5.06501e-07	up	mRNA				gene2708	minC	septum site-determining protein MinC	1.37471	3.68989e-07	1.80379e-06	up	mRNA
gene0411	rapC	aspartate phosphatase	2.30548	8.58367e-08	5.40072e-07	up	mRNA				gene2037	-	peptidoglycan-binding protein	1.35257	3.79829e-07	1.84509e-06	up	mRNA
gene1141	gerPF	spore germination protein	3.86466	9.62592e-08	6.01033e-07	up	mRNA				gene1649	-	RNA-binding protein S4	1.99934	3.87304e-07	1.87903e-06	up	mRNA
gene0835	-	hypothetical protein	4.03089	9.87331e-08	6.14606e-07	up	mRNA				gene1989	dacB	D-alanyl-D-alanine carboxypeptidase	1.46115	3.91992e-07	1.89939e-06	up	mRNA
gene1675	-	ATPase	3.36165	9.91236e-08	6.14915e-07	up	mRNA				gene2465	sinR	transcriptional regulator	1.35144	4.13227e-07	1.99727e-06	up	mRNA
gene1477	cwlJ	cell wall hydrolase	4.96087	9.92331e-08	6.14915e-07	up	mRNA				gene0737	-	ATP-binding protein	3.4546	4.49824e-07	2.16601e-06	up	mRNA
gene2614	-	sugar-phosphatase	5.20361	1.01872e-07	6.29362e-07	up	mRNA				gene1624	-	cell division protein FtsL	1.40701	4.67213e-07	2.23578e-06	up	mRNA
gene0865	glvB	PTS alpha-glucoside transporter subunit IIBC	2.14655	1.05184e-07	6.48846e-07	up	mRNA				gene3050	-	oxidoreductase	1.34653	4.80371e-07	2.29306e-06	up	mRNA
gene2925	-	hypothetical protein	8.31115	1.11201e-07	6.84934e-07	up	mRNA				gene0733	-	TetR family transcriptional regulator	2.72043	5.50422e-07	2.60808e-06	up	mRNA
gene0227	-	membrane protein	3.1197	1.14048e-07	7.00361e-07	up	mRNA				gene3668	-	hypothetical protein	3.4652	5.54728e-07	2.62526e-06	up	mRNA
gene1916	sspO	small acid-soluble spore protein O	4.19045	1.18321e-07	7.25515e-07	up	mRNA				gene1802	-	hypothetical protein	1.69644	5.63972e-07	2.66247e-06	up	mRNA
gene0601	yraD	spore coat protein	4.17192	1.27359e-07	7.79767e-07	up	mRNA				gene2158	ugtP	diglucosyl diacylglycerol synthase	2.37842	5.86578e-07	2.76243e-06	up	mRNA
gene2560	spoIIP	stage II sporulation protein P	3.65829	1.28413e-07	7.85046e-07	up	mRNA				gene2912	-	hypothetical protein	1.38228	6.06429e-07	2.8455e-06	up	mRNA
gene0863	glvA	6-phospho-alpha-glucosidase	2.32237	1.33138e-07	8.12715e-07	up	mRNA				gene0612	-	acetyltransferase	2.15006	6.08161e-07	2.85015e-06	up	mRNA
gene3880	-	DNA-3-methyladenine glycosylase	2.63199	1.36752e-07	8.32432e-07	up	mRNA				gene1378	degP	serine protease	1.29127	6.40352e-07	2.99738e-06	up	mRNA
gene2262	-	membrane protein	3.79002	1.36774e-07	8.32432e-07	up	mRNA				gene1826	pksH	enoyl-CoA hydratase	1.40803	6.65786e-07	3.10512e-06	up	mRNA
gene3386	araE	MFS transporter	3.26822	1.37974e-07	8.37247e-07	up	mRNA				gene3824	-	hypothetical protein	4.24382	6.85444e-07	3.18909e-06	up	mRNA
gene3834	-	hypothetical protein	3.39336	1.45295e-07	8.77773e-07	up	mRNA				gene3124	ftsK	cell division protein FtsK	1.19529	7.58775e-07	3.51332e-06	up	mRNA
gene0353	-	L-glutamate gamma-semialdehyde dehydrogenase	3.29237	1.46423e-07	8.8328e-07	up	mRNA				gene2897	-	transcriptional regulator	1.62698	8.56625e-07	3.93802e-06	up	mRNA
gene1490	splA	transcriptional regulator	4.35381	1.50413e-07	9.05329e-07	up	mRNA				gene0220	dacA	membrane protein	1.2155	8.8028e-07	4.03715e-06	up	mRNA
gene2168	sspL	small, acid-soluble spore protein L	4.47262	1.5052e-07	9.05329e-07	up	mRNA				gene0503	-	ABC transporter ATP-binding protein	1.31367	9.06187e-07	4.1461e-06	up	mRNA
gene1851	nrdI	protein NrdI	2.66388	1.62992e-07	9.77476e-07	up	mRNA				gene2373	-	AMP-dependent synthetase	1.29275	9.34124e-07	4.26886e-06	up	mRNA
gene1416	-	sporulation protein	3.75109	1.70687e-07	1.01915e-06	up	mRNA				gene1516	dapH	2,3,4,5-tetrahydropyridine-2,6-dicarboxylate N-acetyltransferase	1.49284	9.45603e-07	4.3162e-06	up	mRNA
gene0787	-	hypothetical protein	1.42943	1.74792e-07	1.04214e-06	up	mRNA				gene1082	-	ABC transporter ATP-binding protein	2.2609	9.6667e-07	4.40715e-06	up	mRNA
gene3074	-	DUF378 domain-containing protein	4.56929	1.89756e-07	1.12807e-06	up	mRNA				gene2282	-	riboflavin transporter FmnP	1.57516	9.86667e-07	4.493e-06	up	mRNA
gene1542	-	putative protein ykpC	3.11674	1.91305e-07	1.13563e-06	up	mRNA				gene3753	speB	agmatinase	1.35027	9.90102e-07	4.50333e-06	up	mRNA
gene1900	-	membrane protein	4.35912	1.95509e-07	1.15891e-06	up	mRNA				gene3082	kapB	kinase	1.7357	1.00203e-06	4.55222e-06	up	mRNA
gene2528	-	hypothetical protein	1.54018	1.99232e-07	1.17927e-06	up	mRNA				gene3446	scrR	LacI family transcriptional regulator	1.95017	1.01338e-06	4.59834e-06	up	mRNA
gene0841	-	hypothetical protein	5.88933	2.12419e-07	1.2483e-06	up	mRNA				gene0210	murQ	N-acetylmuramic acid 6-phosphate etherase	1.4886	1.02726e-06	4.65588e-06	up	mRNA
gene1915	sspP	small, acid-soluble spore protein P	4.35546	2.14403e-07	1.25772e-06	up	mRNA				gene2821	-	HxlR family transcriptional regulator	1.91033	1.04155e-06	4.70954e-06	up	mRNA
gene2995	cydA	YthA	5.6156	2.14636e-07	1.25772e-06	up	mRNA				gene0368	-	peptidase S24	1.71121	1.06353e-06	4.79769e-06	up	mRNA
gene3184	allB	allantoinase	4.21919	2.15091e-07	1.25823e-06	up	mRNA				gene1578	suhB	inositol monophosphatase	1.52377	1.07858e-06	4.85989e-06	up	mRNA
gene2308	-	hypothetical protein	2.70971	2.15337e-07	1.25823e-06	up	mRNA				gene2923	-	hypothetical protein	1.41053	1.10467e-06	4.96589e-06	up	mRNA
gene2329	xerD	site-specific tyrosine recombinase XerD	1.98067	2.23017e-07	1.2994e-06	up	mRNA				gene2217	-	N-acetyl-alpha-D-glucosaminyl L-malate synthase BshA	2.11647	1.13017e-06	5.06278e-06	up	mRNA
gene1078	-	membrane protein	7.11999	2.26124e-07	1.31563e-06	up	mRNA				gene2440	accB	acetyl-CoA carboxylase, biotin carboxyl carrier protein	1.57794	1.20308e-06	5.37693e-06	up	mRNA
gene0549	-	hypothetical protein	3.54957	2.33354e-07	1.35385e-06	up	mRNA				gene2147	-	hypothetical protein	1.09795	1.27202e-06	5.67188e-06	up	mRNA
gene0555	desA	fatty acid desaturase	4.14534	2.38847e-07	1.38181e-06	up	mRNA				gene3039	betB	betaine-aldehyde dehydrogenase	2.49299	1.28166e-06	5.70827e-06	up	mRNA
gene0207	nagZ	hypothetical protein	2.65742	2.45778e-07	1.4179e-06	up	mRNA				gene2887	rpoE	RNA polymerase sigma 70	2.69799	1.35382e-06	6.00192e-06	up	mRNA
gene2351	dinB	DNA polymerase IV	3.70876	2.53069e-07	1.45791e-06	up	mRNA				gene0739	cylB	transporter	2.183	1.45186e-06	6.4292e-06	up	mRNA
gene2903	acs	acetate--CoA ligase	1.44356	2.80267e-07	1.61232e-06	up	mRNA				gene1100	lplA	lipoate--protein ligase A	1.1803	1.4802e-06	6.53968e-06	up	mRNA
gene3505	-	hypothetical protein	2.83324	2.87058e-07	1.64908e-06	up	mRNA				gene2767	fixA	electron transfer flavoprotein subunit beta	2.52626	1.50884e-06	6.64339e-06	up	mRNA
gene3006	-	hypothetical protein	3.54374	2.87862e-07	1.65137e-06	up	mRNA				gene2709	mreD	rod shape-determining protein MreD	1.36588	1.5818e-06	6.95667e-06	up	mRNA
gene1116	-	hypothetical protein	3.2899	2.98683e-07	1.70867e-06	up	mRNA				gene0850	corA	metal transporter	1.48246	1.71251e-06	7.49735e-06	up	mRNA
gene2410	prpD	2-methylcitrate dehydratase	3.00881	2.99733e-07	1.71196e-06	up	mRNA				gene2312	ppiB	peptidylprolyl isomerase	1.9112	1.84818e-06	8.04565e-06	up	mRNA
gene4121	-	membrane protein	4.04706	3.00094e-07	1.71196e-06	up	mRNA				gene1432	-	RNA polymerase sigma factor SigI	2.113	1.86015e-06	8.08861e-06	up	mRNA
gene2106	-	transcriptional regulator	2.97411	3.0265e-07	1.72414e-06	up	mRNA				gene2669	amiA	N-acetylmuramoyl-L-alanine amidase	1.26311	1.86875e-06	8.10772e-06	up	mRNA
gene2181	-	isochorismatase	5.03475	3.07442e-07	1.74657e-06	up	mRNA				gene0088	hslO	molecular chaperone Hsp33	1.23531	1.90913e-06	8.26433e-06	up	mRNA
gene1306	-	DNA-binding response regulator	3.44748	3.16711e-07	1.79674e-06	up	mRNA				gene3744	-	Crp/Fnr family transcriptional regulator	2.11072	1.94287e-06	8.39153e-06	up	mRNA
gene1692	rpmB	50S ribosomal protein L28	2.97717	3.24848e-07	1.83781e-06	up	mRNA				gene2875	ezrA	septation ring formation regulator EzrA	1.15901	1.97032e-06	8.50059e-06	up	mRNA
gene2070	-	hypothetical protein	2.45101	3.37416e-07	1.89843e-06	up	mRNA				gene0705	purE	5-(carboxyamino)imidazole ribonucleotide mutase	1.5403	2.03964e-06	8.78984e-06	up	mRNA
gene2254	hupB	DNA-binding protein HU 1	1.70312	3.44802e-07	1.93429e-06	up	mRNA				gene2343	-	oxidoreductase	1.42588	2.1725e-06	9.34152e-06	up	mRNA
gene2705	spoIVFB	stage IV sporulation protein FB	3.87332	3.54912e-07	1.98055e-06	up	mRNA				gene2988	dps	DNA starvation/stationary phase protection protein	1.48491	2.26072e-06	9.69922e-06	up	mRNA
gene2174	bpsB	hypothetical protein	5.44312	3.61116e-07	2.00969e-06	up	mRNA				gene1228	-	sodium:proton antiporter	1.37792	2.28062e-06	9.77371e-06	up	mRNA
gene1380	dppA1	D-aminopeptidase	2.08626	3.61924e-07	2.01145e-06	up	mRNA				gene1429	-	membrane protein	2.01504	2.29978e-06	9.83396e-06	up	mRNA
gene1896	-	hypothetical protein	2.35445	3.6802e-07	2.04256e-06	up	mRNA				gene1864	-	hypothetical protein	2.815	2.34488e-06	1.00047e-05	up	mRNA
gene2968	-	hypothetical protein	4.0969	3.73587e-07	2.07065e-06	up	mRNA				gene1633	murB	UDP-N-acetylenolpyruvoylglucosamine reductase	1.14804	2.37428e-06	1.01189e-05	up	mRNA
gene2492	-	hypothetical protein	3.56384	3.93309e-07	2.17115e-06	up	mRNA				gene2247	cheR	chemotaxis protein	1.56519	2.3805e-06	1.01342e-05	up	mRNA
gene1959	bdh	3-hydroxybutyrate dehydrogenase	2.26265	4.03728e-07	2.22567e-06	up	mRNA				gene0423	-	monooxygenase	1.90273	2.40646e-06	1.02334e-05	up	mRNA
gene1572	-	hypothetical protein	3.0606	4.09786e-07	2.253e-06	up	mRNA				gene2488	-	hypothetical protein	1.54255	2.49987e-06	1.06073e-05	up	mRNA
gene2541	yqfD	stage IV sporulation protein	2.31262	4.30332e-07	2.36279e-06	up	mRNA				gene2885	-	hypothetical protein	2.40779	2.55218e-06	1.08173e-05	up	mRNA
gene2848	-	sporulation protein	3.59424	4.37303e-07	2.39785e-06	up	mRNA				gene2070	-	hypothetical protein	2.75064	2.59426e-06	1.09716e-05	up	mRNA
gene2665	-	tRNA threonylcarbamoyladenosine dehydratase	1.52942	4.62116e-07	2.51372e-06	up	mRNA				gene3903	-	hypothetical protein	2.81095	2.60961e-06	1.10244e-05	up	mRNA
gene0317	znuA	zinc transport system substrate-binding protein	2.56053	4.63538e-07	2.51811e-06	up	mRNA				gene2916	-	tRNA-binding protein	1.41442	2.61979e-06	1.10432e-05	up	mRNA
gene3444	sacA	sucrose-6-phosphate hydrolase	3.66137	4.82683e-07	2.61517e-06	up	mRNA				gene2047	-	hypothetical protein	1.93589	2.65651e-06	1.11858e-05	up	mRNA
gene2783	sspI	small, acid-soluble spore protein I	5.15242	5.10653e-07	2.75215e-06	up	mRNA				gene2208	aspB	aspartate aminotransferase	1.23535	2.80349e-06	1.17661e-05	up	mRNA
gene0706	purK	phosphoribosylaminoimidazole carboxylase ATPase subunit	1.6831	5.29003e-07	2.83984e-06	up	mRNA				gene1614	-	hypothetical protein	1.67847	2.92286e-06	1.22405e-05	up	mRNA
gene0686	-	hypothetical protein	2.31865	5.42289e-07	2.90735e-06	up	mRNA				gene0644	-	hypothetical protein	1.93156	2.94938e-06	1.23381e-05	up	mRNA
gene4017	-	xanthine dehydrogenase	3.62984	5.61281e-07	3.00524e-06	up	mRNA				gene0613	-	membrane protein	3.1038	3.06944e-06	1.28265e-05	up	mRNA
gene0075	-	spore cortex biosynthesis protein YabQ	1.61031	5.82155e-07	3.10887e-06	up	mRNA				gene1184	argD	acetylornithine aminotransferase	1.35686	3.09125e-06	1.29036e-05	up	mRNA
gene2309	lepB	SipS	2.59337	5.831e-07	3.10987e-06	up	mRNA				gene3929	-	hypothetical protein	1.06289	3.40943e-06	1.4201e-05	up	mRNA
gene3117	-	spore germination protein	4.05257	6.2602e-07	3.32578e-06	up	mRNA				gene1602	-	hypothetical protein	1.66515	3.46298e-06	1.43852e-05	up	mRNA
gene1381	dppB1	peptide ABC transporter permease	2.10646	6.29611e-07	3.34052e-06	up	mRNA				gene2235	aroA	3-phosphoshikimate 1-carboxyvinyltransferase	1.31665	3.46483e-06	1.43852e-05	up	mRNA
gene3159	dltE	SDR family oxidoreductase	3.24597	6.861e-07	3.61682e-06	up	mRNA				gene0305	ansA	L-asparaginase	1.96494	3.55515e-06	1.47443e-05	up	mRNA
gene0666	groES	co-chaperone GroES	2.29528	7.12548e-07	3.75141e-06	up	mRNA				gene1345	-	phage portal protein	1.4947	3.62351e-06	1.49956e-05	up	mRNA
gene1081	hinT	protein hit	2.10657	7.18788e-07	3.7794e-06	up	mRNA				gene3924	metE	5-methyltetrahydropteroyltriglutamate--homocysteine methyltransferase	1.21428	3.80279e-06	1.57038e-05	up	mRNA
gene3056	tgl	protein-glutamine gamma-glutamyltransferase	3.45271	7.62917e-07	4.00629e-06	up	mRNA				gene2451	pepP	Xaa-Pro dipeptidase	1.03345	4.29101e-06	1.75881e-05	up	mRNA
gene1387	ykfC	peptidase	1.57652	8.07217e-07	4.21729e-06	up	mRNA				gene3123	-	type VII secretion protein EsaA	1.35225	4.38497e-06	1.79542e-05	up	mRNA
gene1148	-	hypothetical protein	3.03201	8.2943e-07	4.32232e-06	up	mRNA				gene3222	metI	methionine ABC transporter permease	1.34153	4.67843e-06	1.90345e-05	up	mRNA
gene3265	gerAC	germination protein	4.74866	8.36154e-07	4.35182e-06	up	mRNA				gene2376	pksE	malonyl CoA-ACP transacylase	1.14963	4.69342e-06	1.90754e-05	up	mRNA
gene1923	ybgC	hypothetical protein	6.08757	8.41927e-07	4.37051e-06	up	mRNA				gene0920	-	hypothetical protein	1.53579	4.75503e-06	1.93054e-05	up	mRNA
gene1441	-	acyltransferase	3.34025	8.71786e-07	4.51433e-06	up	mRNA				gene3996	htpG	molecular chaperone HtpG	1.04827	5.12096e-06	2.07257e-05	up	mRNA
gene1384	dppE	cytochrome c	1.92512	8.94427e-07	4.62443e-06	up	mRNA				gene2181	-	isochorismatase	4.34808	5.14955e-06	2.08195e-05	up	mRNA
gene2097	-	hypothetical protein	2.41522	8.95306e-07	4.62443e-06	up	mRNA				gene3829	vpr	peptidase S8	1.62884	5.26445e-06	2.12395e-05	up	mRNA
gene1848	hfq	RNA-binding protein Hfq	2.90704	9.3168e-07	4.80625e-06	up	mRNA				gene3754	speE	spermidine synthase	1.17841	5.36435e-06	2.15974e-05	up	mRNA
gene2224	oxdD	oxalate decarboxylase	3.32989	9.41199e-07	4.84925e-06	up	mRNA				gene2364	-	cytochrome P450	1.2365	6.00272e-06	2.4067e-05	up	mRNA
gene2900	-	hypothetical protein	3.31828	9.52101e-07	4.89311e-06	up	mRNA				gene2436	nusB	N utilization substance protein B	1.63016	6.08341e-06	2.43399e-05	up	mRNA
gene2548	yjbB	YqeW	3.8106	1.05391e-06	5.3977e-06	up	mRNA				gene2069	-	hypothetical protein	1.75459	6.28522e-06	2.51214e-05	up	mRNA
gene2165	rnhA	hypothetical protein	1.94523	1.05424e-06	5.3977e-06	up	mRNA				gene3366	-	zinc ribbon domain-containing protein	1.1635	6.63912e-06	2.64536e-05	up	mRNA
gene2319	spoVAC	stage V sporulation protein AC	7.46937	1.05966e-06	5.41871e-06	up	mRNA				gene1907	-	hypothetical protein	2.99931	7.04612e-06	2.79023e-05	up	mRNA
gene1921	sspN	small, acid-soluble spore protein N	3.45222	1.09043e-06	5.55525e-06	up	mRNA				gene2599	-	DNA-binding protein	2.61296	7.10332e-06	2.81e-05	up	mRNA
gene1811	spoVS	stage V sporulation protein S	2.99355	1.09595e-06	5.57052e-06	up	mRNA				gene0076	divIC	cell division protein DIVIC	1.98371	7.59643e-06	3.00199e-05	up	mRNA
gene3825	sacA	sucrose-6-phosphate hydrolase	2.84407	1.10983e-06	5.63306e-06	up	mRNA				gene2026	-	transcriptional regulator	1.45811	7.69429e-06	3.02825e-05	up	mRNA
gene0340	-	amino acid transporter	3.11376	1.13186e-06	5.73775e-06	up	mRNA				gene3458	-	lysine decarboxylase	1.54134	7.76293e-06	3.04594e-05	up	mRNA
gene2452	-	hypothetical protein	6.40154	1.19858e-06	6.06844e-06	up	mRNA				gene0775	-	amino acid permease	1.4507	8.15037e-06	3.19471e-05	up	mRNA
gene0982	metQ	lipoprotein	2.19965	1.2132e-06	6.13488e-06	up	mRNA				gene2375	-	D-fructose-6-phosphate amidotransferase	1.19362	8.77299e-06	3.43179e-05	up	mRNA
gene1103	-	hypothetical protein	3.0234	1.23403e-06	6.22487e-06	up	mRNA				gene2851	nrnA	oligoribonuclease	1.10015	8.82626e-06	3.44215e-05	up	mRNA
gene3816	-	hypothetical protein	3.01157	1.23671e-06	6.23072e-06	up	mRNA				gene3972	-	iron(3+)-hydroxamate-binding protein	1.3585	8.88074e-06	3.45641e-05	up	mRNA
gene3271	liaI	protein liaI	1.93318	1.27178e-06	6.39953e-06	up	mRNA				gene0974	-	YhbJ	1.72139	9.18857e-06	3.56901e-05	up	mRNA
gene0699	-	hypothetical protein	1.91708	1.27711e-06	6.41847e-06	up	mRNA				gene1799	-	peptidase M16	1.14946	9.29646e-06	3.60667e-05	up	mRNA
gene1509	-	hypothetical protein	2.52486	1.28189e-06	6.4346e-06	up	mRNA				gene2628	-	hypothetical protein	2.12237	9.59787e-06	3.71304e-05	up	mRNA
gene1419	-	MerR family transcriptional regulator	3.56002	1.29736e-06	6.4963e-06	up	mRNA				gene3627	-	hypothetical protein	1.46174	9.6138e-06	3.71547e-05	up	mRNA
gene1518	-	hypothetical protein	4.14434	1.32327e-06	6.6099e-06	up	mRNA				gene3441	-	hypothetical protein	1.67301	9.74831e-06	3.75992e-05	up	mRNA
gene2680	-	DUF421 domain-containing protein	4.71985	1.34607e-06	6.69928e-06	up	mRNA				gene2048	-	hypothetical protein	3.2195	1.01338e-05	3.9047e-05	up	mRNA
gene3065	kch	potassium channel protein	4.14558	1.39049e-06	6.91197e-06	up	mRNA				gene1694	-	dihydroxyacetone kinase family protein	1.31079	1.02206e-05	3.93424e-05	up	mRNA
gene0719	-	hypothetical protein	1.81522	1.39635e-06	6.93266e-06	up	mRNA				gene1620	panE	2-dehydropantoate 2-reductase	1.19277	1.06238e-05	4.0772e-05	up	mRNA
gene0346	-	tmrB	3.77427	1.47529e-06	7.29808e-06	up	mRNA				gene1549	-	adenine deaminase	1.27067	1.07911e-05	4.13321e-05	up	mRNA
gene0084	tilS	tRNA(Ile)-lysidine synthetase	1.4665	1.5347e-06	7.56451e-06	up	mRNA				gene2713	maf	septum formation inhibitor Maf	1.2843	1.12778e-05	4.29827e-05	up	mRNA
gene3499	lmrA	transcriptional regulator	2.32913	1.56077e-06	7.67457e-06	up	mRNA				gene2595	-	hypothetical protein	2.58141	1.13144e-05	4.30795e-05	up	mRNA
gene1027	-	hypothetical protein	2.03263	1.68199e-06	8.24097e-06	up	mRNA				gene1094	fabH	3-oxoacyl-ACP synthase	1.59518	1.13826e-05	4.32965e-05	up	mRNA
gene3733	-	hypothetical protein	4.91208	1.68445e-06	8.24315e-06	up	mRNA				gene0131	-	hypothetical protein	1.08798	1.14331e-05	4.34456e-05	up	mRNA
gene1872	pps	phosphoenolpyruvate synthase	2.14693	1.71003e-06	8.35835e-06	up	mRNA				gene3690	-	hypothetical protein	1.97208	1.1457e-05	4.34938e-05	up	mRNA
gene0970	-	hypothetical protein	2.86662	1.83958e-06	8.95948e-06	up	mRNA				gene0498	-	C4-dicarboxylate ABC transporter	1.18432	1.14907e-05	4.35787e-05	up	mRNA
gene2932	pbuG	guanine permease	3.86149	1.88747e-06	9.18181e-06	up	mRNA				gene0899	-	hypothetical protein	1.21731	1.15216e-05	4.36103e-05	up	mRNA
gene1596	-	hypothetical protein	4.30886	1.89134e-06	9.18971e-06	up	mRNA				gene1491	splB	spore photoproduct lyase	1.97636	1.16468e-05	4.39976e-05	up	mRNA
gene1214	-	membrane protein	3.92325	1.92082e-06	9.32191e-06	up	mRNA				gene2331	fur	transcriptional repressor	2.01166	1.17746e-05	4.44369e-05	up	mRNA
gene0613	-	membrane protein	3.73816	2.04966e-06	9.91195e-06	up	mRNA				gene1187	argF	ornithine carbamoyltransferase	1.275	1.19873e-05	4.51955e-05	up	mRNA
gene2066	norM	MATE family efflux transporter	2.12242	2.08964e-06	1.00578e-05	up	mRNA				gene1487	ptsG	PTS glucose transporter subunit IIABC	1.3986	1.23786e-05	4.66251e-05	up	mRNA
gene2651	-	AI-2E family transporter	6.31422	2.11952e-06	1.01777e-05	up	mRNA				gene0378	srfATE	SrfAD	1.30336	1.24329e-05	4.67842e-05	up	mRNA
gene1386	ycjG	dipeptide epimerase	1.36743	2.23563e-06	1.06976e-05	up	mRNA				gene2253	folE	GTP cyclohydrolase I FolE	1.36716	1.25261e-05	4.70887e-05	up	mRNA
gene2200	sspM	SspM	5.71775	2.28199e-06	1.09045e-05	up	mRNA				gene3928	yxjA	nucleoside permease	1.73625	1.26783e-05	4.76146e-05	up	mRNA
gene2865	-	RDD family protein	2.07173	2.2842e-06	1.09045e-05	up	mRNA				gene0977	-	hypothetical protein	1.3541	1.41738e-05	5.28196e-05	up	mRNA
gene1604	-	membrane protein	2.64955	2.40213e-06	1.14408e-05	up	mRNA				gene3089	malR	response regulator	1.60644	1.41901e-05	5.28294e-05	up	mRNA
gene2223	oxdD	oxalate decarboxylase	2.89093	2.47477e-06	1.17644e-05	up	mRNA				gene1405	-	glycosyl transferase	1.43742	1.43261e-05	5.32843e-05	up	mRNA
gene0254	glpQ	glycerophosphodiester phosphodiesterase	2.37825	2.57102e-06	1.22027e-05	up	mRNA				gene2348	-	GNAT family N-acetyltransferase	1.65849	1.47814e-05	5.49246e-05	up	mRNA
gene2391	pccB	methylmalonyl-CoA carboxyltransferase	1.35949	2.57424e-06	1.22038e-05	up	mRNA				gene0420	-	MFS transporter	1.23308	1.49863e-05	5.56326e-05	up	mRNA
gene2447	spoIIIAB	stage III sporulation protein SpoAB	3.24632	2.58123e-06	1.22228e-05	up	mRNA				gene1200	-	peptide-binding protein	1.31527	1.52886e-05	5.67e-05	up	mRNA
gene2080	-	membrane protein	3.60944	2.67982e-06	1.26604e-05	up	mRNA				gene0402	yxeO	amino acid ABC transporter ATP-binding protein	1.41346	1.53939e-05	5.70359e-05	up	mRNA
gene3581	-	membrane protein	2.79808	2.71155e-06	1.27955e-05	up	mRNA				gene1186	carB	carbamoyl phosphate synthase large subunit	1.27454	1.5538e-05	5.74042e-05	up	mRNA
gene2115	-	SPBc2 prophage-derived uncharacterized protein yotN	7.1979	2.86856e-06	1.35053e-05	up	mRNA				gene1589	-	hypothetical protein	1.2263	1.65589e-05	6.10005e-05	up	mRNA
gene2797	araB	ribulokinase	2.87569	2.88163e-06	1.35513e-05	up	mRNA				gene0508	-	histidine kinase	3.51026	1.68568e-05	6.19797e-05	up	mRNA
gene3549	tuaF	Teichuronic acid biosynthesis protein TuaF	3.66814	2.9417e-06	1.38021e-05	up	mRNA				gene0549	-	hypothetical protein	3.08509	1.84693e-05	6.75224e-05	up	mRNA
gene1655	pyrR	bifunctional pyr operon transcriptional regulator/uracil phosphoribosyltransferase	2.22001	3.30943e-06	1.54214e-05	up	mRNA				gene3088	yufL	two-component system sensor histidine kinase DcuS	1.15621	1.86624e-05	6.81636e-05	up	mRNA
gene0765	cypD_E	NADPH--cytochrome P450 reductase	3.83195	3.54275e-06	1.64525e-05	up	mRNA				gene2314	lysA	diaminopimelate decarboxylase	1.25501	1.88057e-05	6.86222e-05	up	mRNA
gene2268	-	hypothetical protein	2.31344	3.83357e-06	1.76828e-05	up	mRNA				gene3229	gcvH	glycine cleavage system protein H	1.42723	1.91611e-05	6.98528e-05	up	mRNA
gene1077	-	membrane protein	1.88595	3.90099e-06	1.79131e-05	up	mRNA				gene2330	-	membrane protein	1.50758	1.9252e-05	7.00517e-05	up	mRNA
gene2325	spoIIAA	stage II sporulation protein AA (anti-sigma F factor antagonist)	2.70252	4.04301e-06	1.85237e-05	up	mRNA				gene1854	-	hypothetical protein	1.36672	1.97251e-05	7.17058e-05	up	mRNA
gene3141	yuiF	sodium:proton antiporter	1.35851	4.31543e-06	1.964e-05	up	mRNA				gene2707	minD	septum site-determining protein MinD	1.14717	1.9859e-05	7.21246e-05	up	mRNA
gene1050	-	YheE	1.41162	4.558e-06	2.0721e-05	up	mRNA				gene3947	-	hypothetical protein	2.15506	2.05622e-05	7.44679e-05	up	mRNA
gene2793	araN	arabinose-binding protein	3.12384	4.77641e-06	2.16418e-05	up	mRNA				gene3614	-	AsnC family transcriptional regulator	2.04127	2.07732e-05	7.50911e-05	up	mRNA
gene0850	corA	metal transporter	2.01157	4.84867e-06	2.19449e-05	up	mRNA				gene3599	-	cell wall-binding protein	1.53661	2.13325e-05	7.70406e-05	up	mRNA
gene2947	melA	alpha-glucosidase/alpha-galactosidase	3.22126	4.85956e-06	2.197e-05	up	mRNA				gene1500	-	hypothetical protein	1.11628	2.26854e-05	8.13932e-05	up	mRNA
gene2996	cydB	membrane protein	3.949	5.1174e-06	2.31101e-05	up	mRNA				gene0973	-	MarR family transcriptional regulator	2.00037	2.33443e-05	8.34928e-05	up	mRNA
gene2613	-	hydrolase	5.39683	5.13248e-06	2.31527e-05	up	mRNA				gene3494	hprK	HPr kinase/phosphorylase	1.05004	2.33572e-05	8.34928e-05	up	mRNA
gene1054	-	hypothetical protein	1.60719	5.157e-06	2.32377e-05	up	mRNA				gene3080	patB	cystathionine beta-lyase	1.44419	2.38876e-05	8.52307e-05	up	mRNA
gene0748	aadK	aminoglycoside 6-adenylyltransferase	1.54778	5.25128e-06	2.36106e-05	up	mRNA				gene2976	-	Bacterial transferase hexapeptide (six repeats)	1.26639	2.41938e-05	8.62435e-05	up	mRNA
gene2231	-	hypothetical protein	2.26945	5.30212e-06	2.3813e-05	up	mRNA				gene1543	mreB	cell-shape determining protein	1.46018	2.4308e-05	8.64908e-05	up	mRNA
gene0795	-	hypothetical protein	3.7056	5.63304e-06	2.51888e-05	up	mRNA				gene1111	fadD	acyl-CoA synthetase	1.11103	2.49398e-05	8.8657e-05	up	mRNA
gene4008	-	RDD family protein	2.60799	5.64131e-06	2.51983e-05	up	mRNA				gene1458	mhqR	transcriptional regulator	2.83434	2.607e-05	9.23342e-05	up	mRNA
gene0264	-	hypothetical protein	1.90053	5.70951e-06	2.54751e-05	up	mRNA				gene2766	fixB	electron transfer flavoprotein subunit alpha	2.3701	2.61293e-05	9.24594e-05	up	mRNA
gene2282	-	riboflavin transporter FmnP	1.36186	5.75916e-06	2.56687e-05	up	mRNA				gene2216	cca	CCA tRNA nucleotidyltransferase	1.16391	2.6881e-05	9.49452e-05	up	mRNA
gene1808	-	penicillin-binding protein	2.29989	5.79017e-06	2.57789e-05	up	mRNA				gene1176	-	esterase	1.13246	2.76232e-05	9.7388e-05	up	mRNA
gene2393	-	l,D-transpeptidase	5.3044	5.80512e-06	2.58173e-05	up	mRNA				gene3208	-	nucleotide excision repair endonuclease	1.19584	2.80447e-05	9.86937e-05	up	mRNA
gene3666	-	hypothetical protein	3.10805	5.90962e-06	2.62251e-05	up	mRNA				gene2097	-	hypothetical protein	1.49072	2.87962e-05	0.000101204	up	mRNA
gene1500	-	hypothetical protein	1.62846	6.14757e-06	2.72221e-05	up	mRNA				gene3262	-	hypothetical protein	2.19211	2.9306e-05	0.000102758	up	mRNA
gene1175	ycsE	phosphatase	1.76739	6.25263e-06	2.76276e-05	up	mRNA				gene1762	tsf	elongation factor Ts	1.21545	2.99579e-05	0.000104948	up	mRNA
gene0483	-	hypothetical protein	1.7835	6.2797e-06	2.77173e-05	up	mRNA				gene1613	-	hypothetical protein	1.4733	3.09383e-05	0.000108284	up	mRNA
gene1417	-	YkzD	6.53349	6.59388e-06	2.90414e-05	up	mRNA				gene2638	-	hypothetical protein	2.42578	3.12543e-05	0.000109192	up	mRNA
gene3592	-	hypothetical protein	4.38299	6.74987e-06	2.96965e-05	up	mRNA				gene1837	-	hypothetical protein	1.3728	3.16019e-05	0.000110306	up	mRNA
gene1837	-	hypothetical protein	2.16931	6.99949e-06	3.07287e-05	up	mRNA				gene3463	-	D-glycerate dehydrogenase	1.07616	3.5548e-05	0.000123188	up	mRNA
gene3487	hisD	histidinol dehydrogenase	2.21047	7.35713e-06	3.21953e-05	up	mRNA				gene0670	-	penicillin-binding protein	1.64539	3.64987e-05	0.00012603	up	mRNA
gene1573	speA	arginine decarboxylase	2.15976	7.39987e-06	3.23478e-05	up	mRNA				gene4110	gloA	hypothetical protein	1.84001	3.65858e-05	0.000126218	up	mRNA
gene0838	-	hypothetical protein	3.16978	7.80164e-06	3.40312e-05	up	mRNA				gene1392	-	hypothetical protein	1.57143	3.66993e-05	0.000126496	up	mRNA
gene0802	nos	nitric oxide synthase	1.34037	7.8099e-06	3.40312e-05	up	mRNA				gene0871	-	oxidoreductase	1.71914	3.74957e-05	0.000128781	up	mRNA
gene3550	tuaE	Teichuronic acid biosynthesis protein TuaE	3.03778	8.05062e-06	3.50429e-05	up	mRNA				gene2907	motB	flagellar motor protein MotS	2.81672	3.80922e-05	0.000130407	up	mRNA
gene0208	pbp4b	penicillin binding protein PBP4B	2.29868	8.53352e-06	3.70268e-05	up	mRNA				gene3504	-	hypothetical protein	1.64422	3.81045e-05	0.000130407	up	mRNA
gene2270	cwlJ	spore cortex-lytic enzyme	3.95263	8.62622e-06	3.73499e-05	up	mRNA				gene3579	ycsE	hypothetical protein	1.15107	3.82913e-05	0.000130931	up	mRNA
gene2042	-	hypothetical protein	2.52662	8.66586e-06	3.74424e-05	up	mRNA				gene1704	rnc	ribonuclease 3	1.02316	3.9991e-05	0.0001365	up	mRNA
gene3060	malZ	alpha-glucosidase	3.21157	8.91992e-06	3.84589e-05	up	mRNA				gene2482	rsbR	STAS domain-containing protein	1.26855	4.5948e-05	0.000155594	up	mRNA
gene0899	-	hypothetical protein	1.17624	9.27087e-06	3.98045e-05	up	mRNA				gene1118	-	frataxin	1.38418	4.66742e-05	0.000157638	up	mRNA
gene1383	dppD	peptide ABC transporter ATP-binding protein	1.45485	9.28084e-06	3.98056e-05	up	mRNA				gene3193	pucG	aminotransferase V	1.61207	4.78462e-05	0.000161314	up	mRNA
gene2089	deoD	purine-nucleoside phosphorylase	1.78438	1.00269e-05	4.29157e-05	up	mRNA				gene3310	uvrD	helicase	1.33033	4.80588e-05	0.000161748	up	mRNA
gene1951	-	DNA-binding response regulator	3.85154	1.02265e-05	4.36785e-05	up	mRNA				gene1743	fliM	flagellar motor switch protein FliM	1.21472	5.08297e-05	0.000170478	up	mRNA
gene2313	-	hypothetical protein	1.46002	1.02752e-05	4.38408e-05	up	mRNA				gene0348	dgoT	MFS transporter	1.33291	5.16331e-05	0.000172872	up	mRNA
gene2941	-	sporulation protein cse60	7.59194	1.09763e-05	4.66862e-05	up	mRNA				gene3718	-	transporter	1.97315	5.36164e-05	0.000179202	up	mRNA
gene2455	-	hypothetical protein	3.45639	1.25769e-05	5.31134e-05	up	mRNA				gene3702	glyA	serine hydroxymethyltransferase	1.22826	5.40973e-05	0.000180652	up	mRNA
gene3547	tuaH	teichuronic acid biosynthesis glycosyltransferase tuaH	3.10938	1.28792e-05	5.43287e-05	up	mRNA				gene1859	glnR	transcriptional regulator	1.38836	5.67316e-05	0.000188958	up	mRNA
gene1841	-	hypothetical protein	2.39581	1.29784e-05	5.46909e-05	up	mRNA				gene2426	spo0A	sporulation transcription factor Spo0A	1.15411	5.95031e-05	0.000197507	up	mRNA
gene1422	-	hypothetical protein	3.81269	1.30097e-05	5.47666e-05	up	mRNA				gene0562	-	hypothetical protein	5.67877	6.06371e-05	0.000200925	up	mRNA
gene2251	hepST	heptaprenyl diphosphate synthase subunit I	2.19408	1.31458e-05	5.52258e-05	up	mRNA				gene2192	yprB	hypothetical protein	1.05371	6.0794e-05	0.000201273	up	mRNA
gene0068	-	hypothetical protein	2.56598	1.33215e-05	5.58723e-05	up	mRNA				gene1268	-	hypothetical protein	2.17486	6.16229e-05	0.000203842	up	mRNA
gene1877	ccmM	carbonate dehydratase	6.69192	1.33423e-05	5.58794e-05	up	mRNA				gene1744	fliNY	flagellar motor switch phosphatase FliY	1.14323	6.35655e-05	0.000209908	up	mRNA
gene0250	-	hypothetical protein	1.0761	1.37647e-05	5.75896e-05	up	mRNA				gene3318	copZ	transcriptional regulator	1.94037	6.98878e-05	0.000229606	up	mRNA
gene3161	dapF	diaminopimelate epimerase	1.71197	1.41217e-05	5.89029e-05	up	mRNA				gene1798	-	peptidase M16	1.34104	7.12197e-05	0.000233783	up	mRNA
gene4016	coxS	(2Fe-2S)-binding protein	4.65876	1.53712e-05	6.37897e-05	up	mRNA				gene2917	-	hypothetical protein	1.32638	7.80346e-05	0.0002555	up	mRNA
gene2691	yrbB	sporulation protein	2.8404	1.54316e-05	6.39754e-05	up	mRNA				gene1361	-	phage portal protein	1.59018	8.26281e-05	0.000269169	up	mRNA
gene3007	BZRP	membrane protein	3.10245	1.6178e-05	6.69346e-05	up	mRNA				gene1759	fliA	RNA polymerase sigma factor SigD	1.4461	8.53587e-05	0.000277596	up	mRNA
gene2350	-	GNAT family N-acetyltransferase	3.35626	1.62761e-05	6.72724e-05	up	mRNA				gene3868	-	hypothetical protein	2.2031	8.64392e-05	0.000280873	up	mRNA
gene3993	iolR	DeoR family transcriptional regulator	2.00338	1.68064e-05	6.9394e-05	up	mRNA				gene4131	yidC	SpoIIIJ	1.01942	9.01843e-05	0.000292058	up	mRNA
gene0580	-	hypothetical protein	5.83093	1.76067e-05	7.24871e-05	up	mRNA				gene4108	-	hypothetical protein	1.01919	9.02611e-05	0.000292061	up	mRNA
gene1433	-	anti-sigma I factor	2.07294	1.77846e-05	7.31381e-05	up	mRNA				gene2591	-	MerR family transcriptional regulator	1.47192	9.09812e-05	0.000293906	up	mRNA
gene1876	adhP	acetaldehyde reductase	2.0367	1.78566e-05	7.33606e-05	up	mRNA				gene4107	-	hypothetical protein	1.1758	9.09836e-05	0.000293906	up	mRNA
gene1638	spoIIGA	sigma-E processing peptidase SpoIIGA	3.24814	1.8253e-05	7.4839e-05	up	mRNA				gene2281	fer	ferredoxin	1.2294	9.55497e-05	0.000307369	up	mRNA
gene2184	xpt	xanthine phosphoribosyltransferase	1.9206	1.83564e-05	7.51879e-05	up	mRNA				gene2311	-	cytochrome C biogenesis protein CcdC	2.25467	9.92219e-05	0.000318311	up	mRNA
gene3754	speE	spermidine synthase	1.97929	1.85748e-05	7.60064e-05	up	mRNA				gene3163	-	hypothetical protein	1.59791	9.92814e-05	0.000318311	up	mRNA
gene1612	-	patatin family protein	3.0793	1.88628e-05	7.70308e-05	up	mRNA				gene1075	-	hypothetical protein	1.6473	0.000108308	0.000344774	up	mRNA
gene0837	chaA	calcium/proton exchanger	2.82339	1.91221e-05	7.80119e-05	up	mRNA				gene1648	yggT	membrane protein	1.13804	0.000114376	0.000363086	up	mRNA
gene0226	-	multidrug ABC transporter ATP-binding protein	2.97147	1.96997e-05	8.02887e-05	up	mRNA				gene0789	pel	pectate lyase	1.3365	0.000119505	0.000378267	up	mRNA
gene3658	amt	ammonia channel protein	3.38801	1.98767e-05	8.09293e-05	up	mRNA				gene1872	pps	phosphoenolpyruvate synthase	1.12175	0.000119551	0.000378267	up	mRNA
gene1543	mreB	cell-shape determining protein	2.54669	2.02735e-05	8.23811e-05	up	mRNA				gene2345	-	hypothetical protein	1.36843	0.000124628	0.000394008	up	mRNA
gene2269	ypeB	germination protein YpeB	3.10683	2.04411e-05	8.28978e-05	up	mRNA				gene1122	-	hypothetical protein	1.04444	0.000125272	0.000395719	up	mRNA
gene2445	spoIIIAD	stage III sporulation protein AD	3.72348	2.26337e-05	9.13376e-05	up	mRNA				gene1346	-	phage portal protein	1.49159	0.00012649	0.000398263	up	mRNA
gene0397	gerKB	spore gernimation protein KB	5.49082	2.32619e-05	9.37801e-05	up	mRNA				gene3644	-	hypothetical protein	1.12667	0.000127859	0.000401589	up	mRNA
gene3144	-	hypothetical protein	2.60173	2.33233e-05	9.39352e-05	up	mRNA				gene2084	yydK	GntR family transcriptional regulator	1.36778	0.000138189	0.000432275	up	mRNA
gene3264	gerAB	spore gernimation protein	4.06177	2.36404e-05	9.50257e-05	up	mRNA				gene2219	mgsA	methylglyoxal synthase	1.05475	0.000138945	0.000434288	up	mRNA
gene1007	-	hypothetical protein	4.11794	2.40387e-05	9.64374e-05	up	mRNA				gene1929	parE	DNA topoisomerase IV subunit B	1.39903	0.00013921	0.000434705	up	mRNA
gene2456	-	transcriptional regulator MntR	1.31048	2.53416e-05	0.000101366	up	mRNA				gene1803	-	membrane protein	1.38427	0.000139304	0.000434705	up	mRNA
gene3038	gbsB	alcohol dehydrogenase EutG	1.49902	2.80828e-05	0.000111894	up	mRNA				gene2034	-	hypothetical protein	3.53771	0.000148219	0.000460661	up	mRNA
gene1144	gerPC	GerPC	2.95285	2.83019e-05	0.000112548	up	mRNA				gene0260	dndB	DGQHR domain-containing protein	1.66453	0.000148507	0.000461186	up	mRNA
gene2201	-	hypothetical protein	2.93014	2.90439e-05	0.000115163	up	mRNA				gene0519	acpS	holo-ACP synthase	1.95319	0.000153384	0.000475563	up	mRNA
gene0054	-	hypothetical protein	1.52741	2.97884e-05	0.000118001	up	mRNA				gene1055	-	hypothetical protein	1.24669	0.000154157	0.000477195	up	mRNA
gene1118	-	frataxin	1.81813	3.02823e-05	0.000119726	up	mRNA				gene2346	-	hypothetical protein	1.12474	0.000155837	0.000481622	up	mRNA
gene2109	cgeD	hypothetical protein	2.62678	3.07975e-05	0.000121411	up	mRNA				gene1224	-	GTP pyrophosphokinase	1.63613	0.000159134	0.000491417	up	mRNA
gene3411	lctP	lactate permease	2.65825	3.20397e-05	0.000125945	up	mRNA				gene0855	-	tRNA-dihydrouridine synthase	1.16865	0.000164143	0.000505671	up	mRNA
gene2919	-	hypothetical protein	2.28844	3.24962e-05	0.000127361	up	mRNA				gene3119	-	hypothetical protein	1.99846	0.000169311	0.000519518	up	mRNA
gene3504	-	hypothetical protein	1.81568	3.25242e-05	0.000127361	up	mRNA				gene2232	-	hypothetical protein	1.09957	0.00018114	0.00055449	up	mRNA
gene0444	-	hypothetical protein	2.11841	3.46027e-05	0.000134855	up	mRNA				gene1278	lacR	DeoR family transcriptional regulator	1.3317	0.000191135	0.000583235	up	mRNA
gene2628	-	hypothetical protein	3.02076	3.69303e-05	0.000143517	up	mRNA				gene2372	fabG	3-oxoacyl-ACP reductase	1.00391	0.000191882	0.000584587	up	mRNA
gene2347	-	hypothetical protein	1.85793	3.94709e-05	0.000152666	up	mRNA				gene4041	-	transcriptional regulator	2.21787	0.000197137	0.000599178	up	mRNA
gene2285	-	sugar dehydratase	1.17779	3.96967e-05	0.000153394	up	mRNA				gene2349	-	hypothetical protein	2.24152	0.000205696	0.000624701	up	mRNA
gene0394	-	hypothetical protein	7.66116	4.03319e-05	0.000155702	up	mRNA				gene4011	ahpF	alkyl hydroperoxide reductase subunit F	1.11675	0.000208859	0.000632811	up	mRNA
gene1205	-	hypothetical protein	2.02602	4.10405e-05	0.000158288	up	mRNA				gene1540	panE	2-dehydropantoate 2-reductase	1.10193	0.000210991	0.000638269	up	mRNA
gene2794	araM	glycerol-1-phosphate dehydrogenase	2.75022	4.32399e-05	0.000166145	up	mRNA				gene3899	-	ABC transporter	1.975	0.000217662	0.00065639	up	mRNA
gene1323	-	hypothetical protein	1.60832	4.366e-05	0.000167602	up	mRNA				gene2350	-	GNAT family N-acetyltransferase	2.64675	0.000230424	0.000690019	up	mRNA
gene1760	-	hypothetical protein	1.38868	4.38414e-05	0.000168141	up	mRNA				gene1306	-	DNA-binding response regulator	2.70478	0.000230959	0.000691086	up	mRNA
gene1403	-	hypothetical protein	2.99466	4.48535e-05	0.000171862	up	mRNA				gene2255	-	hypothetical protein	2.90708	0.000235038	0.000701658	up	mRNA
gene1377	-	hypothetical protein	5.03133	4.49472e-05	0.000172059	up	mRNA				gene0489	-	hypothetical protein	1.43791	0.000250115	0.000744362	up	mRNA
gene2897	-	transcriptional regulator	2.06186	4.56744e-05	0.000174517	up	mRNA				gene1313	-	hypothetical protein	1.25997	0.000251795	0.000748784	up	mRNA
gene3612	-	hypothetical protein	2.08007	4.63998e-05	0.000176958	up	mRNA				gene3625	-	hypothetical protein	1.24606	0.00025359	0.000752987	up	mRNA
gene3087	-	membrane protein	2.13913	5.07073e-05	0.000192669	up	mRNA				gene0258	-	hypothetical protein	1.6648	0.000253599	0.000752987	up	mRNA
gene2789	abfA	alpha-N-arabinofuranosidase	2.50221	5.1035e-05	0.000193734	up	mRNA				gene1370	-	hypothetical protein	1.75278	0.000260454	0.000772748	up	mRNA
gene0941	-	sodium:proton antiporter	3.62686	5.71303e-05	0.000215674	up	mRNA				gene0466	-	hypothetical protein	1.0138	0.000266079	0.000787013	up	mRNA
gene1797	-	membrane protein	1.88321	5.71955e-05	0.000215721	up	mRNA				gene1411	rsbR	RsbT co-antagonist protein RsbRB	1.4766	0.000270307	0.000798909	up	mRNA
gene1802	-	hypothetical protein	1.88351	5.81006e-05	0.000218531	up	mRNA				gene1610	coaD	pantetheine-phosphate adenylyltransferase	1.08724	0.000273355	0.00080668	up	mRNA
gene0059	sspF	protein sspF	2.61272	5.85003e-05	0.000219832	up	mRNA				gene0235	-	KdgR1	1.05259	0.00027857	0.000821441	up	mRNA
gene2638	-	hypothetical protein	2.57438	5.89214e-05	0.000221212	up	mRNA				gene3786	bacC	oxidoreductase	1.26262	0.000280112	0.000825356	up	mRNA
gene1795	yitG	Major Facilitator Superfamily protein	3.28463	5.93883e-05	0.000222606	up	mRNA				gene4038	rocD	ornithine--oxo-acid transaminase	1.3954	0.000280889	0.000826383	up	mRNA
gene2187	-	hypothetical protein	2.84115	5.94015e-05	0.000222606	up	mRNA				gene2074	-	tautomerase family protein	1.34999	0.000281831	0.000828524	up	mRNA
gene3548	tuaG	glycosyl transferase	3.27638	6.14117e-05	0.0002293	up	mRNA				gene0422	nfrA2	NADPH-dependent oxidoreductase	1.12334	0.000287651	0.000844989	up	mRNA
gene2496	-	hypothetical protein	2.59373	6.22987e-05	0.0002324	up	mRNA				gene1446	mtnK	S-methyl-5-thioribose kinase	1.18623	0.000315006	0.000919743	up	mRNA
gene1591	-	hypothetical protein	2.33428	6.44881e-05	0.000240217	up	mRNA				gene0554	-	hypothetical protein	4.68039	0.000316644	0.000923128	up	mRNA
gene2945	msmF	glycerol-3-phosphate ABC transporter permease	2.86296	6.5527e-05	0.000243215	up	mRNA				gene1237	-	spore coat protein	1.1229	0.000320341	0.000931628	up	mRNA
gene2392	epi	methylmalonyl-CoA epimerase	3.84501	6.5554e-05	0.000243215	up	mRNA				gene0022	dck	deoxycytidine kinase	1.18339	0.000320527	0.000931628	up	mRNA
gene3239	-	MarR family transcriptional regulator	3.07023	6.59213e-05	0.000244135	up	mRNA				gene2712	radC	hypothetical protein	1.24743	0.000322927	0.000936749	up	mRNA
gene3897	-	sulfonate ABC transporter substrate-binding protein	2.49326	6.78718e-05	0.000250893	up	mRNA				gene0038	-	protein xpaC	1.17071	0.000334722	0.00096831	up	mRNA
gene1015	citR	LysR family transcriptional regulator	1.55443	6.97097e-05	0.000257235	up	mRNA				gene1616	-	hypothetical protein	1.5449	0.000340614	0.00098408	up	mRNA
gene2130	-	resolvase	2.20607	7.48037e-05	0.000275536	up	mRNA				gene0572	-	cupin	2.6335	0.000342739	0.000988738	up	mRNA
gene2048	-	hypothetical protein	4.26388	7.58489e-05	0.000278884	up	mRNA				gene3122	-	type VII secretion protein EssA	1.17532	0.000344367	0.000991953	up	mRNA
gene4019	-	aldehyde oxidase	4.28047	7.63347e-05	0.000280419	up	mRNA				gene1027	-	hypothetical protein	1.5121	0.000354541	0.00101973	up	mRNA
gene1382	dppC	diguanylate cyclase	1.53167	7.6405e-05	0.000280426	up	mRNA				gene2456	-	transcriptional regulator MntR	1.16832	0.000366605	0.00105286	up	mRNA
gene0446	kipA	allophanate hydrolase	2.39557	7.65463e-05	0.000280693	up	mRNA				gene1850	-	hypothetical protein	2.07222	0.000383765	0.00109969	up	mRNA
gene1023	rpoE	ECF RNA polymerase sigma factor SigM	2.03217	7.70048e-05	0.000282066	up	mRNA				gene2728	-	membrane protein	1.34705	0.000394577	0.00112899	up	mRNA
gene0707	purB	adenylosuccinate lyase	2.0264	7.70586e-05	0.000282066	up	mRNA				gene3213	csn	chitosanase	1.14188	0.000410202	0.00117023	up	mRNA
gene0559	-	hypothetical protein	2.68254	8.52502e-05	0.000310939	up	mRNA				gene1764	frr	ribosome recycling factor	1.10597	0.000410986	0.0011716	up	mRNA
gene3593	lacI	LacI family transcriptional regulator	1.82337	8.58992e-05	0.000313028	up	mRNA				gene3688	-	hypothetical protein	2.14698	0.000419524	0.00119417	up	mRNA
gene0605	yraG	spore gernimation protein GerQ	7.15275	8.84233e-05	0.000321811	up	mRNA				gene3183	-	hypothetical protein	1.23549	0.000421741	0.0011996	up	mRNA
gene2464	sinI	protein sinI	3.68398	8.84667e-05	0.000321811	up	mRNA				gene4024	-	replication ATP-dependent helicase	1.99123	0.000433822	0.00123214	up	mRNA
gene2471	-	hypothetical protein	5.06816	9.25308e-05	0.000335998	up	mRNA				gene1875	-	nuclease inhibitor (dinB like protein)	1.82782	0.000439395	0.00124614	up	mRNA
gene0292	-	Putative uncharacterized protein	5.62317	9.37409e-05	0.000340091	up	mRNA				gene0401	yxeN	amino acid permease	1.11707	0.000453247	0.00128071	up	mRNA
gene1164	yajQ	YajQ family cyclic di-GMP-binding protein	1.5434	9.38449e-05	0.000340167	up	mRNA				gene1545	abrB	transition state regulator Abh	1.19536	0.000462642	0.00130344	up	mRNA
gene2061	cwlS	D-gamma-glutamyl-meso-diaminopimelic acid endopeptidase	1.15883	9.73144e-05	0.00035088	up	mRNA				gene2530	-	transcriptional regulator	1.14601	0.000466876	0.00131249	up	mRNA
gene2092	bcrC	phosphatase	1.96056	9.94757e-05	0.000357101	up	mRNA				gene1087	mhuD	hypothetical protein	1.00929	0.000477334	0.00133799	up	mRNA
gene0083	-	serine/threonine protein kinase	2.45008	9.96839e-05	0.000357535	up	mRNA				gene2029	-	transcriptional regulator	1.7253	0.000491532	0.00137579	up	mRNA
gene3111	-	hypothetical protein	4.67744	0.000101856	0.000364688	up	mRNA				gene0461	-	membrane protein	1.03744	0.000498017	0.00139192	up	mRNA
gene3127	-	hypothetical protein	1.75061	0.000103668	0.000370527	up	mRNA				gene3038	gbsB	alcohol dehydrogenase EutG	1.35159	0.000507703	0.00141598	up	mRNA
gene0209	scrA	PTS sugar transporter subunit IIC	2.18546	0.000107672	0.000383168	up	mRNA				gene1781	-	hypothetical protein	2.7448	0.000512546	0.00142839	up	mRNA
gene0026	tadA	tRNA-specific adenosine deaminase	2.57914	0.000107801	0.000383292	up	mRNA				gene1657	pyrB	aspartate carbamoyltransferase	1.04531	0.000519558	0.00144584	up	mRNA
gene3439	-	hypothetical protein	2.89126	0.000108466	0.000385322	up	mRNA				gene0369	-	DNA-entry nuclease	1.65824	0.000541575	0.00150313	up	mRNA
gene3095	-	hypothetical protein	5.61307	0.000109043	0.000386703	up	mRNA				gene2220	dapB	4-hydroxy-tetrahydrodipicolinate reductase	1.13383	0.000544237	0.00150908	up	mRNA
gene1099	-	hypothetical protein	1.22721	0.00011566	0.000407985	up	mRNA				gene2493	nhaC	sodium:proton antiporter	1.42533	0.000548567	0.00151999	up	mRNA
gene0864	glvR	RpiR family transcriptional regulator	1.37581	0.000117138	0.000411992	up	mRNA				gene2992	-	membrane protein insertion efficiency factor YidD	1.26765	0.000554941	0.00153544	up	mRNA
gene2944	msmE	binding protein msmE	3.05197	0.00011718	0.000411992	up	mRNA				gene3126	-	hypothetical protein	2.11097	0.000556445	0.00153703	up	mRNA
gene1408	metE	5-methyltetrahydropteroyltriglutamate--homocysteine S-methyltransferase	1.61208	0.000119839	0.000420619	up	mRNA				gene1212	-	acetyltransferase	1.38291	0.000556709	0.00153703	up	mRNA
gene1295	-	membrane protein	1.06481	0.000119974	0.000420729	up	mRNA				gene1760	-	hypothetical protein	1.35944	0.000562205	0.00154998	up	mRNA
gene0443	-	membrane protein	2.15867	0.000120605	0.000422581	up	mRNA				gene1695	sdaA	L-serine dehydratase, iron-sulfur-dependent subunit beta	1.0097	0.000616401	0.00168974	up	mRNA
gene1813	kbl	8-amino-7-oxononanoate synthase	2.00394	0.000120748	0.000422639	up	mRNA				gene2629	-	formate/nitrite transporter	2.57254	0.000649984	0.00177549	up	mRNA
gene1436	-	hypothetical protein	1.64092	0.000121296	0.000423555	up	mRNA				gene0462	lrp	AsnC family transcriptional regulator	1.61817	0.00065395	0.00178506	up	mRNA
gene1367	spoIISA	stage II sporulation protein SA	1.55764	0.000125404	0.000437524	up	mRNA				gene0615	bcr	Bcr/CflA family drug resistance efflux transporter	1.05864	0.00065701	0.0017898	up	mRNA
gene1222	-	CYTH domain-containing protein	2.21815	0.000127524	0.000444164	up	mRNA				gene1923	ybgC	hypothetical protein	4.79901	0.000659578	0.00179534	up	mRNA
gene3574	gerBC	spore gernimation protein GerA	3.20511	0.000127984	0.000444631	up	mRNA				gene1874	-	hypothetical protein	1.9604	0.000677611	0.00184182	up	mRNA
gene2561	gpr	GPR endopeptidase	3.17937	0.000128396	0.000445685	up	mRNA				gene1189	-	membrane protein	1.13892	0.000693282	0.00188044	up	mRNA
gene0589	yahK	alcohol dehydrogenase	1.9884	0.000128648	0.000446184	up	mRNA				gene0673	gutB	alcohol dehydrogenase	1.35514	0.000697757	0.00188992	up	mRNA
gene0342	-	transporter	3.20025	0.000132057	0.000457234	up	mRNA				gene2091	-	hypothetical protein	1.52607	0.000714136	0.00193293	up	mRNA
gene3690	-	hypothetical protein	2.01504	0.000134379	0.00046488	up	mRNA				gene0655	tsaE	tRNA (N6-adenosine(37)-N6)-threonylcarbamoyltransferase complex ATPase TsaE	1.75776	0.000786136	0.00211125	up	mRNA
gene3643	-	hypothetical protein	2.29166	0.000134777	0.000465862	up	mRNA				gene1512	-	LysR family transcriptional regulator	2.24603	0.000788544	0.00211503	up	mRNA
gene2194	crr	PTS glucose transporter subunit IIA	1.63617	0.000136999	0.000472746	up	mRNA				gene0785	-	acetyltransferase	1.67182	0.000818072	0.00218814	up	mRNA
gene1695	sdaA	L-serine dehydratase, iron-sulfur-dependent subunit beta	1.31088	0.000139046	0.000478785	up	mRNA				gene0589	yahK	alcohol dehydrogenase	1.25013	0.000851141	0.0022703	up	mRNA
gene4022	-	FUSC family protein	4.01565	0.0001391	0.000478785	up	mRNA				gene0833	-	hypothetical protein	1.10963	0.00086507	0.00230426	up	mRNA
gene0985	-	hypothetical protein	2.73075	0.000140718	0.00048354	up	mRNA				gene0253	-	hypothetical protein	2.84792	0.000881752	0.00234384	up	mRNA
gene2271	-	protease PrsW	1.89574	0.00014915	0.00051123	up	mRNA				gene0015	dacC	D-alanyl-D-alanine carboxypeptidase	1.48821	0.000902781	0.00239315	up	mRNA
gene0704	-	NETI motif-containing protein	2.22771	0.000154682	0.000528422	up	mRNA				gene2251	hepST	heptaprenyl diphosphate synthase subunit I	1.85055	0.000905141	0.00239775	up	mRNA
gene3464	-	ribonuclease	1.37138	0.000156371	0.000532859	up	mRNA				gene0571	-	hypothetical protein	1.4684	0.000918676	0.00243194	up	mRNA
gene0063	spoVG	septation protein spoVG	2.2001	0.000163597	0.000555173	up	mRNA				gene1634	ftsQ	dihydropteridine reductase	1.06709	0.000937786	0.00247742	up	mRNA
gene2886	-	pilus assembly protein HicB	2.32953	0.000168259	0.000569107	up	mRNA				gene0806	-	hypothetical protein	1.4873	0.000983511	0.00258406	up	mRNA
gene2060	-	superoxide dismutase	2.59292	0.000170535	0.000575856	up	mRNA				gene3473	cwlO	peptidase C40	1.16117	0.000990686	0.00259937	up	mRNA
gene0284	-	tryptophan RNA-binding attenuator protein inhibitory protein	2.86416	0.000171506	0.000578181	up	mRNA				gene0450	-	antibiotic biosynthesis monooxygenase	1.1562	0.000991501	0.00259974	up	mRNA
gene1691	spoVM	hypothetical protein	5.41685	0.000174537	0.00058743	up	mRNA				gene0676	-	hypothetical protein	2.98956	0.0010001	0.00262051	up	mRNA
gene2183	pbuX	xanthine permease	2.124	0.000178343	0.000598274	up	mRNA				gene3923	-	hypothetical protein	1.00137	0.0010244	0.00267871	up	mRNA
gene1332	-	phage portal protein	5.15477	0.000182934	0.000612172	up	mRNA				gene1950	-	histidine kinase	1.88752	0.00105627	0.00275458	up	mRNA
gene2487	-	membrane protein	1.57103	0.000186134	0.000621865	up	mRNA				gene1841	-	hypothetical protein	1.94514	0.00105894	0.00275968	up	mRNA
gene3573	gerBB	spore gernimation protein	4.11329	0.000187068	0.000624476	up	mRNA				gene1703	acpP	acyl carrier protein	1.35036	0.00106011	0.00276086	up	mRNA
gene1064	-	sodium ABC transporter ATP-binding protein	1.52591	0.000206551	0.000685604	up	mRNA				gene3159	dltE	SDR family oxidoreductase	1.2	0.00108195	0.00281205	up	mRNA
gene2792	araP	arabinose transporter permease	2.87152	0.000208636	0.000691963	up	mRNA				gene0350	cah	cephalosporin deacetylase	1.28937	0.0010869	0.002823	up	mRNA
gene2044	-	hypothetical protein	2.58149	0.000210231	0.000696099	up	mRNA				gene3437	-	Protein of uncharacterised function (DUF1433)	3.5128	0.00113636	0.00294158	up	mRNA
gene4038	rocD	ornithine--oxo-acid transaminase	2.97797	0.000212152	0.000700785	up	mRNA				gene0212	-	hypothetical protein	1.01069	0.00117593	0.00303381	up	mRNA
gene1947	-	choline esterase	2.27347	0.000241549	0.000792777	up	mRNA				gene2949	-	sulfurtransferase	1.2018	0.00119675	0.0030793	up	mRNA
gene0074	-	sporulation protein YabP	1.98279	0.00024402	0.000800246	up	mRNA				gene0866	-	peptidase G2	1.31771	0.00121078	0.00311126	up	mRNA
gene3064	-	Atypical membrane-integrating protein	6.2602	0.000247817	0.000812048	up	mRNA				gene1021	-	anti-sigma-M factor	1.59911	0.0012632	0.00323089	up	mRNA
gene2668	-	Uncharacterised protein	5.4404	0.0002489	0.000814944	up	mRNA				gene1653	lspA	lipoprotein signal peptidase	1.89087	0.00137736	0.00349965	up	mRNA
gene4068	-	hypothetical protein	5.8099	0.000249545	0.000816402	up	mRNA				gene1333	-	hypothetical protein	3.97373	0.00140128	0.00355575	up	mRNA
gene3270	liaH	protein LiaH	1.06784	0.000259311	0.000845652	up	mRNA				gene1050	-	YheE	1.04798	0.00148667	0.00375267	up	mRNA
gene0979	-	hypothetical protein	4.26479	0.000260179	0.000847806	up	mRNA				gene2080	-	membrane protein	2.39639	0.00150348	0.00379261	up	mRNA
gene0333	-	membrane protein	1.41746	0.000261376	0.00085103	up	mRNA				gene1551	-	hypothetical protein	1.37489	0.0015573	0.00391049	up	mRNA
gene1400	-	MarR family transcriptional regulator	1.92893	0.000262973	0.000854872	up	mRNA				gene2071	rarD	transporter	1.19224	0.00163071	0.00407361	up	mRNA
gene2274	mecA1_2	adapter protein MecA	1.79517	0.00028328	0.000915076	up	mRNA				gene1763	pyrH	UMP kinase	1.17019	0.00165697	0.00412852	up	mRNA
gene0690	cotA	copper oxidase	1.62708	0.000288754	0.000931367	up	mRNA				gene1719	flhB2	hypothetical protein	2.59276	0.00166285	0.00414048	up	mRNA
gene4063	purA	adenylosuccinate synthetase	1.88399	0.000296787	0.000954192	up	mRNA				gene3042	trkA	Ktr system potassium transporter A	2.45828	0.00169774	0.00421105	up	mRNA
gene3843	-	TetR family transcriptional regulator	2.63769	0.000297576	0.000955977	up	mRNA				gene3949	dcm	DNA (cytosine-5-)-methyltransferase	1.05128	0.00174166	0.00430615	up	mRNA
gene1189	-	membrane protein	1.91706	0.000299283	0.000959954	up	mRNA				gene3114	-	isochorismatase	1.06037	0.00176998	0.00436776	up	mRNA
gene2480	-	magnesium transporter	1.54069	0.000299769	0.000960763	up	mRNA				gene3075	-	general stress protein	1.12713	0.00177636	0.0043781	up	mRNA
gene3171	-	hypothetical protein	2.09195	0.00030288	0.000969215	up	mRNA				gene1995	-	hypothetical protein	3.55881	0.00177757	0.0043781	up	mRNA
gene3753	speB	agmatinase	1.80291	0.00031084	0.000993911	up	mRNA				gene2015	serA	2-hydroxyacid dehydrogenase	1.2577	0.00185509	0.00456028	up	mRNA
gene2805	infC	translation initiation factor IF-3	1.45861	0.000313827	0.00100268	up	mRNA				gene3879	-	hypothetical protein	1.40748	0.00191283	0.00468727	up	mRNA
gene2170	-	hypothetical protein	3.21282	0.000314276	0.00100333	up	mRNA				gene1419	-	MerR family transcriptional regulator	1.8552	0.00200638	0.00490096	up	mRNA
gene2796	araD	L-ribulose-5-phosphate 4-epimerase	3.41652	0.000316753	0.00101045	up	mRNA				gene1329	-	hypothetical protein	1.84358	0.00204182	0.00498437	up	mRNA
gene0177	-	hypothetical protein	4.65669	0.000319248	0.00101762	up	mRNA				gene2025	-	AraC family transcriptional regulator	1.15953	0.00212486	0.0051642	up	mRNA
gene1899	-	hypothetical protein	2.08974	0.000328093	0.00104353	up	mRNA				gene2616	-	transcriptional regulator	1.35008	0.00213045	0.00517453	up	mRNA
gene3793	-	peptidase M20	2.65278	0.000332307	0.00105432	up	mRNA				gene3948	vsr	very short patch repair endonuclease	1.82043	0.00221984	0.00536799	up	mRNA
gene1075	-	hypothetical protein	2.3132	0.00033608	0.00106547	up	mRNA				gene0291	-	thiol reductase thioredoxin	2.52201	0.00229489	0.00553904	up	mRNA
gene1172	-	proteinase inhibitor	1.14921	0.000342199	0.00108403	up	mRNA				gene0697	-	hypothetical protein	1.34631	0.00232458	0.00560719	up	mRNA
gene0210	murQ	N-acetylmuramic acid 6-phosphate etherase	1.85525	0.000395835	0.00123578	up	mRNA				gene1621	-	hypothetical protein	1.15429	0.00240158	0.00577488	up	mRNA
gene0983	dge1	hypothetical protein	1.35384	0.00039955	0.00124643	up	mRNA				gene2176	-	acetyltransferase	1.29857	0.00243307	0.00584695	up	mRNA
gene0705	purE	5-(carboxyamino)imidazole ribonucleotide mutase	1.20188	0.000403044	0.00125541	up	mRNA				gene1335	xtmA	terminase	1.7491	0.00268604	0.00640697	up	mRNA
gene1767	dxr	1-deoxy-D-xylulose-5-phosphate reductoisomerase	1.72898	0.000410546	0.00127684	up	mRNA				gene2485	-	membrane protein	2.83933	0.00276746	0.00659302	up	mRNA
gene3720	tdk	thymidine kinase	2.34156	0.000417294	0.00129684	up	mRNA				gene3866	-	GTP pyrophosphokinase	1.31432	0.00282463	0.0067209	up	mRNA
gene2018	-	hypothetical protein	4.28562	0.000421906	0.00130919	up	mRNA				gene2836	-	hypothetical protein	1.3393	0.00292185	0.00692235	up	mRNA
gene0700	pbuG	guanine permease	1.3661	0.000437488	0.00135446	up	mRNA				gene1339	-	phage portal protein	1.05578	0.00293284	0.00693986	up	mRNA
gene2795	araL	haloacid dehalogenase	2.81801	0.000441164	0.00136378	up	mRNA				gene0346	-	tmrB	2.56742	0.00311449	0.00732475	up	mRNA
gene0806	-	hypothetical protein	1.93091	0.000446511	0.00137719	up	mRNA				gene1120	-	putative lipoprotein	1.12067	0.00324213	0.00759985	up	mRNA
gene0304	lmrA	TetR family transcriptional regulator	3.93262	0.000458566	0.00140801	up	mRNA				gene2457	lplA	octanoyltransferase	1.17702	0.00348079	0.0081366	up	mRNA
gene3598	rbsB	D-ribose ABC transporter substrate-binding protein	1.72163	0.000466956	0.00143056	up	mRNA				gene2148	ilvD	dihydroxy-acid dehydratase	1.34299	0.00367593	0.00857198	up	mRNA
gene1329	-	hypothetical protein	2.591	0.000470398	0.00144002	up	mRNA				gene2301	-	hypothetical protein	1.08837	0.00393958	0.00914265	up	mRNA
gene3240	-	MFS transporter	2.08565	0.000481343	0.00147137	up	mRNA				gene0841	-	hypothetical protein	3.97984	0.00403631	0.0093452	up	mRNA
gene2015	serA	2-hydroxyacid dehydrogenase	1.88613	0.000484344	0.0014783	up	mRNA				gene1260	-	hypothetical protein	1.73813	0.00403658	0.0093452	up	mRNA
gene0258	-	hypothetical protein	1.65545	0.00048812	0.00148761	up	mRNA				gene0590	-	transcriptional regulator	1.09773	0.00411242	0.0094866	up	mRNA
gene0461	-	membrane protein	1.96283	0.00049065	0.00149309	up	mRNA				gene0681	-	peptidoglycan O-acetyltransferase	1.21325	0.00418423	0.00964073	up	mRNA
gene2630	-	hypothetical protein	1.36792	0.000496305	0.00150806	up	mRNA				gene2464	sinI	protein sinI	3.42578	0.00438572	0.0100569	up	mRNA
gene1632	murG	UDP-N-acetylglucosamine--N-acetylmuramyl-(pentapeptide) pyrophosphoryl-undecaprenol N-acetylglucosamine transferase	1.02944	0.000501817	0.00152255	up	mRNA				gene2994	rpmE	50S ribosomal protein L31 type B	1.09907	0.0046222	0.0105303	up	mRNA
gene4023	-	pathogenicity island protein	1.92772	0.000522789	0.00158384	up	mRNA				gene1742	fliL	flagellar basal body-associated protein FliL	1.22188	0.00475541	0.0108019	up	mRNA
gene1475	-	hypothetical protein	5.69753	0.000526245	0.0015902	up	mRNA				gene0912	-	hypothetical protein	2.71145	0.00493378	0.0111545	up	mRNA
gene1372	-	serine/threonine protein kinase	3.95177	0.000531831	0.00160529	up	mRNA				gene2049	-	hypothetical protein	4.82373	0.00503044	0.0113597	up	mRNA
gene2619	manR	manR	2.32862	0.000541564	0.00163226	up	mRNA				gene0230	-	Two-component response regulator	2.25327	0.00515657	0.0116106	up	mRNA
gene1013	phoA	alkaline phosphatase	1.55185	0.000562515	0.00169416	up	mRNA				gene4122	-	GNAT family acetyltransferase	1.09725	0.0052672	0.0118183	up	mRNA
gene2955	-	membrane protein	6.34615	0.000593046	0.00178088	up	mRNA				gene0399	-	N-acetyltransferase	1.15428	0.00528941	0.0118612	up	mRNA
gene2043	-	hypothetical protein	5.28708	0.00059472	0.0017846	up	mRNA				gene1490	splA	transcriptional regulator	2.17388	0.00557997	0.0124765	up	mRNA
gene3063	-	membrane protein	2.70783	0.000595941	0.00178695	up	mRNA				gene1336	xtmB	terminase	1.61983	0.00561507	0.0125304	up	mRNA
gene2855	fabG	3-ketoacyl-ACP reductase	1.5853	0.00061183	0.00183325	up	mRNA				gene2042	-	hypothetical protein	1.49692	0.00615169	0.013641	up	mRNA
gene2361	proC	pyrroline-5-carboxylate reductase	1.36496	0.000630828	0.00188604	up	mRNA				gene1498	-	hypothetical protein	1.04952	0.00629581	0.0139317	up	mRNA
gene3291	arcD	arginine:ornithine antiporter	2.24478	0.000631567	0.00188687	up	mRNA				gene0116	ctsR	hypothetical protein	1.18201	0.00630748	0.0139432	up	mRNA
gene2627	-	hypothetical conserved protein	1.65351	0.000637017	0.00190177	up	mRNA				gene4023	-	pathogenicity island protein	1.42856	0.0063254	0.0139731	up	mRNA
gene3295	-	hypothetical protein	1.36383	0.000639701	0.00190561	up	mRNA				gene1060	-	K+/H+ antiporter subunit KhtT	1.19866	0.00674919	0.0148582	up	mRNA
gene4069	-	YycC family protein	1.47339	0.000646096	0.00192187	up	mRNA				gene2155	gpx	glutathione peroxidase	1.48053	0.00684181	0.0150278	up	mRNA
gene2728	-	membrane protein	1.14473	0.000649351	0.00193003	up	mRNA				gene1073	-	membrane protein	1.19778	0.00701236	0.01535	up	mRNA
gene3603	-	LysR family transcriptional regulator	1.65845	0.000649784	0.00193003	up	mRNA				gene2936	-	hypothetical protein	2.39594	0.00726459	0.0158751	up	mRNA
gene2419	-	sporulation membrane protein YtaF	4.11101	0.000668479	0.00198125	up	mRNA				gene0553	-	hypothetical protein	1.36273	0.0074022	0.0161484	up	mRNA
gene1995	-	hypothetical protein	3.57662	0.000674246	0.0019969	up	mRNA				gene3245	-	LysR family transcriptional regulator	1.22938	0.00762949	0.0165879	up	mRNA
gene2311	-	cytochrome C biogenesis protein CcdC	2.1105	0.000676722	0.00200278	up	mRNA				gene3356	opuA	glycine/betaine ABC transporter ATP-binding protein	1.29259	0.00768453	0.0166888	up	mRNA
gene0904	gtrB	glycosyl transferase	1.37199	0.000677388	0.00200331	up	mRNA				gene4006	arsR	transcriptional regulator	1.92008	0.00779851	0.0169172	up	mRNA
gene2790	araQ	AraQ	2.99386	0.000678773	0.00200595	up	mRNA				gene2076	-	transcriptional regulator	1.24018	0.00818886	0.0176548	up	mRNA
gene1505	-	hypothetical protein	1.80118	0.000699513	0.00206427	up	mRNA				gene0502	-	AI-2E family transporter	1.06628	0.00829619	0.0178363	up	mRNA
gene2166	-	hypothetical protein	1.50254	0.000706647	0.00208359	up	mRNA				gene3856	-	MerR family transcriptional regulator	2.29835	0.00863457	0.0184712	up	mRNA
gene3664	pat	acetyltransferase	1.07365	0.000707078	0.00208359	up	mRNA				gene2082	srfJ	glycosyl hydrolase	1.73673	0.00899355	0.0191647	up	mRNA
gene3515	-	hypothetical protein	1.93518	0.000724578	0.00213056	up	mRNA				gene2231	-	hypothetical protein	1.16343	0.00912627	0.0194261	up	mRNA
gene0230	-	Two-component response regulator	2.58798	0.000726583	0.00213492	up	mRNA				gene0542	-	hypothetical protein	1.55193	0.00995997	0.0210533	up	mRNA
gene2926	-	putative choline kinase	1.69911	0.000737208	0.00216304	up	mRNA				gene2053	-	sodium-dependent transporter	1.01456	0.00996168	0.0210533	up	mRNA
gene3354	opuC	osmoprotectant ABC transporter substrate-binding protein	1.53326	0.000743013	0.00217695	up	mRNA				gene2602	-	DNA-binding response regulator	1.98762	0.0101896	0.0214879	up	mRNA
gene2346	-	hypothetical protein	1.33119	0.000745691	0.00218324	up	mRNA				gene1092	-	TetR family transcriptional regulator	1.1067	0.0104454	0.0219791	up	mRNA
gene3709	-	hypothetical protein	2.40865	0.000749621	0.00219318	up	mRNA				gene2856	-	YtzD	1.84795	0.0106478	0.0223807	up	mRNA
gene0710	purL	phosphoribosylformylglycinamidine synthase I	1.9674	0.000763467	0.00222574	up	mRNA				gene2613	-	hydrolase	3.37311	0.010946	0.02292	up	mRNA
gene2409	prpB	methylisocitrate lyase	1.72518	0.000782694	0.00227531	up	mRNA				gene1178	fosB	fosfomycin resistance protein FosB	2.59011	0.0109874	0.0229942	up	mRNA
gene0592	-	sodium:proton antiporter	1.60956	0.000788815	0.00229148	up	mRNA				gene2003	yogA	alcohol dehydrogenase	1.493	0.0111041	0.0232259	up	mRNA
gene2053	-	sodium-dependent transporter	1.725	0.000791083	0.00229481	up	mRNA				gene2353	-	YqzH	1.08395	0.0114784	0.023931	up	mRNA
gene2186	dinG	ATP-dependent helicase	1.02024	0.00080545	0.00233318	up	mRNA				gene2075	-	hypothetical protein	1.1391	0.0118751	0.0245719	up	mRNA
gene2281	fer	ferredoxin	1.54714	0.000833527	0.00241111	up	mRNA				gene3900	-	hypothetical protein	1.9668	0.0125355	0.0257712	up	mRNA
gene3500	-	hypothetical protein	2.14017	0.000857355	0.00247305	up	mRNA				gene3087	-	membrane protein	1.22778	0.0125441	0.0257712	up	mRNA
gene0632	-	hypothetical protein	2.08921	0.000866633	0.00249629	up	mRNA				gene1341	-	phage portal protein	1.51769	0.0132146	0.0270822	up	mRNA
gene1857	hflX	GTPase HflX	1.06597	0.000872432	0.00251123	up	mRNA				gene0366	-	hypothetical protein	1.05722	0.0135863	0.0277261	up	mRNA
gene1142	gerPE	germination protein GerPE	2.42142	0.000914822	0.00262219	up	mRNA				gene3436	-	hypothetical protein	3.00544	0.0139844	0.0284332	up	mRNA
gene0211	-	acetyltransferase	2.01205	0.000931135	0.00266522	up	mRNA				gene3158	rimJ	alanine acetyltransferase	1.29265	0.0142474	0.0288992	up	mRNA
gene2542	-	sporulation protein YqfC	5.45339	0.000934664	0.00267282	up	mRNA				gene1188	-	YjzC family protein	3.56847	0.0142511	0.0288992	up	mRNA
gene1333	-	hypothetical protein	4.33999	0.000944339	0.00268985	up	mRNA				gene3609	cotH	spore coat protein	1.78183	0.0145111	0.0293802	up	mRNA
gene1562	-	polyketide synthase	1.046	0.000945023	0.00268993	up	mRNA				gene0507	-	Fur-regulated basic protein B	3.10164	0.0145431	0.0293935	up	mRNA
gene1388	-	peptide ABC transporter ATP-binding protein	1.2849	0.000947682	0.00269563	up	mRNA				gene3220	-	alkyl hydroperoxide reductase	1.06974	0.0148978	0.0299587	up	mRNA
gene3700	-	hypothetical protein	1.75385	0.000952515	0.00270562	up	mRNA				gene3801	-	ABC transporter ATP-binding protein	3.19273	0.015504	0.0310161	up	mRNA
gene1639	-	sporulation sigma factor SigE	2.37922	0.00097428	0.0027617	up	mRNA				gene2973	glpQ	glycerophosphodiester phosphodiesterase	1.00724	0.015652	0.0312311	up	mRNA
gene1613	-	hypothetical protein	1.69972	0.000976266	0.00276541	up	mRNA				gene0568	-	PadR family transcriptional regulator	1.95086	0.015973	0.0318059	up	mRNA
gene2303	ribH	6,7-dimethyl-8-ribityllumazine synthase	1.32126	0.000980143	0.00277448	up	mRNA				gene3512	-	hypothetical protein	1.57179	0.0165552	0.032779	up	mRNA
gene2241	trpC	indole-3-glycerol-phosphate synthase	2.0269	0.00098923	0.00279633	up	mRNA				gene1908	-	hypothetical protein	1.27953	0.0171099	0.0336871	up	mRNA
gene0445	kipI	kinase inhibitor	1.79469	0.000996594	0.00281521	up	mRNA				gene0770	rfbG	CDP-glucose 4,6-dehydratase	1.31284	0.0174116	0.0342286	up	mRNA
gene0908	-	hypothetical protein	5.48977	0.00100227	0.00282551	up	mRNA				gene3117	-	spore germination protein	1.55901	0.0178686	0.0350199	up	mRNA
gene2331	fur	transcriptional repressor	2.42026	0.00102241	0.00287821	up	mRNA				gene0967	-	hypothetical protein	1.27848	0.0190781	0.0371449	up	mRNA
gene3356	opuA	glycine/betaine ABC transporter ATP-binding protein	1.63095	0.00103733	0.0029162	up	mRNA				gene3716	yaeR	VOC family protein	1.63303	0.0193533	0.0376428	up	mRNA
gene0711	purL	phosphoribosylformylglycinamidine synthase II	2.27567	0.00104378	0.00293231	up	mRNA				gene3798	-	DNA-binding response regulator	4.32886	0.0195433	0.0379359	up	mRNA
gene2904	acuA	acetoin utilization protein AcuA	1.33022	0.00104924	0.00294565	up	mRNA				gene3743	-	membrane protein	1.60432	0.0198508	0.0384939	up	mRNA
gene0898	-	hypothetical protein	1.63903	0.00107982	0.00301908	up	mRNA				gene0728	mgtC	putative Mg2+ transporter-C (MgtC) family protein	1.15957	0.0205183	0.0396092	up	mRNA
gene0076	divIC	cell division protein DIVIC	1.10113	0.00108791	0.00303961	up	mRNA				gene0698	rpoE	RNA polymerase	5.00792	0.0206637	0.0398499	up	mRNA
gene4122	-	GNAT family acetyltransferase	1.3375	0.0011076	0.00309042	up	mRNA				gene1363	-	phage holin	1.06938	0.0209322	0.0403072	up	mRNA
gene0343	-	hypothetical protein	4.03851	0.00112056	0.00311809	up	mRNA				gene1332	-	phage portal protein	3.44999	0.0210184	0.0404531	up	mRNA
gene1104	-	peptidase M48	1.66667	0.00113567	0.00315661	up	mRNA				gene1372	-	serine/threonine protein kinase	2.16315	0.0210946	0.0405593	up	mRNA
gene2656	-	DUF3918 domain-containing protein	5.50934	0.00113595	0.00315661	up	mRNA				gene0979	-	hypothetical protein	2.91667	0.0212426	0.0408031	up	mRNA
gene2884	-	hypothetical protein	2.86584	0.00115622	0.00320859	up	mRNA				gene3843	-	TetR family transcriptional regulator	2.40351	0.022028	0.042102	up	mRNA
gene1488	-	phosphocarrier protein HPr	1.19598	0.0011608	0.00321911	up	mRNA				gene0767	-	hypothetical protein	1.0864	0.0222239	0.0424295	up	mRNA
gene1502	-	transpeptidase	2.45927	0.00117296	0.00324624	up	mRNA				gene3544	-	YigZ family protein	1.11128	0.0232723	0.044152	up	mRNA
gene2562	rpsT	30S ribosomal protein S20	1.00371	0.00120825	0.00333489	up	mRNA				gene1609	-	16S rRNA (guanine(966)-N(2))-methyltransferase RsmD	1.05828	0.0236239	0.0447312	up	mRNA
gene1941	-	membrane protein	1.43546	0.00121273	0.00334502	up	mRNA				gene3799	-	protein liaG	3.01843	0.0246427	0.0463643	up	mRNA
gene0734	-	swarming motility protein SwrC	1.55539	0.0012227	0.00336713	up	mRNA				gene3871	dltC	D-alanine--poly(phosphoribitol) ligase subunit 2	1.13526	0.02492	0.0467982	up	mRNA
gene3433	-	GNAT family acetyltransferase	1.80865	0.00122321	0.00336713	up	mRNA				gene3877	celA	PTS sugar transporter subunit IIB	1.60296	0.0249227	0.0467982	up	mRNA
gene2802	-	hypothetical protein	1.98524	0.00124031	0.00340732	up	mRNA				gene1612	-	patatin family protein	1.38119	0.0261462	0.0488358	up	mRNA
gene1437	htpX	protease HtpX homolog	1.40873	0.00124261	0.00341135	up	mRNA				sRNA0529			3.63921	7.08807e-21	1.32712e-19	up	sRNA
gene3735	clsA_B	cardiolipin synthase	1.91976	0.00124377	0.00341225	up	mRNA				sRNA0533			9.8659	2.149e-17	3.01407e-16	up	sRNA
gene4108	-	hypothetical protein	1.23678	0.00125018	0.00342057	up	mRNA				sRNA0578			9.81125	2.73832e-15	3.10639e-14	up	sRNA
gene0718	ade	adenine deaminase	1.46885	0.00125221	0.00342165	up	mRNA				sRNA0591			3.28055	1.74335e-08	1.01419e-07	up	sRNA
gene0447	-	IclR family transcriptional regulator	2.05121	0.00126751	0.00345884	up	mRNA				sRNA0268			2.49936	4.25704e-08	2.33895e-07	up	sRNA
gene2576	-	putative hydrolase	1.24763	0.00128255	0.00349755	up	mRNA				sRNA0346			1.79736	2.53723e-07	1.26763e-06	up	sRNA
gene3969	-	hypothetical protein	4.66803	0.0012909	0.00351797	up	mRNA				sRNA0350			1.63975	3.5809e-06	1.48351e-05	up	sRNA
gene4006	arsR	transcriptional regulator	2.61624	0.00132236	0.00359415	up	mRNA				sRNA0442			2.49739	1.04672e-05	4.02514e-05	up	sRNA
gene0728	mgtC	putative Mg2+ transporter-C (MgtC) family protein	1.85797	0.00132441	0.00359734	up	mRNA				sRNA0454			1.27974	3.84245e-05	0.00013127	up	sRNA
gene0764	-	hypothetical protein	1.26792	0.00132616	0.00359969	up	mRNA				sRNA0416			5.18573	0.000127275	0.000400407	up	sRNA
gene1908	-	hypothetical protein	1.94265	0.00136833	0.00370924	up	mRNA				sRNA0067			1.63329	0.000211651	0.000639763	up	sRNA
gene1145	gerPB	germination protein GerPB	2.2474	0.00137587	0.00372477	up	mRNA				sRNA0532			2.1559	0.000265982	0.000787013	up	sRNA
gene4087	-	transcriptional regulator	1.32833	0.00138224	0.00373707	up	mRNA				sRNA0085			12.916	0.000946317	0.00249484	up	sRNA
gene2134	-	MarR family transcriptional regulator	1.66432	0.00140996	0.00380698	up	mRNA				sRNA0084			12.916	0.000946317	0.00249484	up	sRNA
gene1907	-	hypothetical protein	2.76447	0.00146646	0.00395172	up	mRNA				sRNA0148			12.916	0.000946317	0.00249484	up	sRNA
gene1549	-	adenine deaminase	1.06865	0.00147978	0.00398499	up	mRNA				sRNA0341			2.04945	0.00136499	0.0034705	up	sRNA
gene1898	-	hypothetical protein	2.14998	0.00149246	0.00401387	up	mRNA				sRNA0579			3.5856	0.00163936	0.00409258	up	sRNA
gene0708	purC	phosphoribosylaminoimidazolesuccinocarboxamide synthase	1.9945	0.00149917	0.00402662	up	mRNA				sRNA0404			1.02061	0.00312685	0.00734486	up	sRNA
gene3091	bmpA	BMP family ABC transporter substrate-binding protein	1.24735	0.00150955	0.00405184	up	mRNA				sRNA0379			2.09254	0.00952288	0.0201812	up	sRNA
gene1843	ebrB	QacE family quaternary ammonium compound efflux SMR transporter	2.46618	0.00152873	0.0040926	up	mRNA				sRNA0286			2.12326	0.0116698	0.0242514	up	sRNA
gene0981	cspA	cold-shock protein	2.26733	0.00154754	0.00414026	up	mRNA				sRNA0491			4.20106	0.0145482	0.0293935	up	sRNA
gene2306	ribD	bifunctional diaminohydroxyphosphoribosylaminopyrimidine deaminase/5-amino-6-(5-phosphoribosylamino)uracil reductase	1.40278	0.00154942	0.00414257	up	mRNA				sRNA0184			3.71009	0.0163378	0.0324485	up	sRNA
gene0369	-	DNA-entry nuclease	1.81335	0.00158486	0.00423455	up	mRNA				sRNA0288			4.67731	0.0166581	0.032932	up	sRNA
gene3646	fabZ	beta-hydroxyacyl-ACP dehydratase	1.42705	0.00158621	0.0042354	up	mRNA				sRNA0419			2.25124	0.024934	0.0467982	up	sRNA
gene1010	nsrR	Rrf2 family transcriptional regulator	1.19165	0.0016065	0.00427843	up	mRNA				gene4035	-	aspartate phosphatase	-7.08703	1.31619e-168	2.53827e-165	down	mRNA
gene2946	msmG	maltose ABC transporter permease	2.33905	0.00162583	0.0043243	up	mRNA				gene3890	bglA	6-phospho-beta-glucosidase	-8.13157	1.35244e-138	1.73878e-135	down	mRNA
gene0278	mmuM	homocysteine S-methyltransferase	1.1955	0.00168307	0.00446782	up	mRNA				gene3891	scrK	fructokinase	-8.27757	9.21316e-130	8.88379e-127	down	mRNA
gene0831	-	hypothetical protein	4.35388	0.00168596	0.00447259	up	mRNA				gene3894	gmuG	beta-mannosidase	-7.07365	7.2485e-126	5.59149e-123	down	mRNA
gene1541	ampS	aminopeptidase	1.28132	0.0017076	0.00452122	up	mRNA				gene3893	manA	mannose-6-phosphate isomerase	-7.99582	1.37005e-111	8.80716e-109	down	mRNA
gene0677	pspA	phage-shock protein	1.95975	0.00174829	0.00462298	up	mRNA				gene3889	celB	oligo-beta-mannoside permease IIC protein	-7.59227	1.8471e-111	1.01775e-108	down	mRNA
gene0578	-	hypothetical protein	4.4671	0.00175469	0.00463691	up	mRNA				gene3203	-	transcriptional regulator	-6.09425	1.3919e-95	6.71072e-93	down	mRNA
gene2602	-	DNA-binding response regulator	2.27412	0.00177643	0.00468832	up	mRNA				gene1952	xynC	glucuronoxylanase	-5.1286	1.74832e-92	7.49251e-90	down	mRNA
gene0291	-	thiol reductase thioredoxin	2.68324	0.00180387	0.0047546	up	mRNA				gene3285	oxdD	oxalate decarboxylase	-6.2453	1.297e-78	3.57323e-76	down	mRNA
gene0493	-	hypothetical protein	1.7833	0.0018294	0.0048126	up	mRNA				gene3369	-	endonuclease	-5.06138	1.41092e-73	3.1829e-71	down	mRNA
gene2965	ytrB	antibiotic ABC transporter ATP-binding protein	1.68387	0.00193367	0.00506738	up	mRNA				gene3374	galE	NAD-dependent dehydratase	-4.60428	1.48541e-73	3.1829e-71	down	mRNA
gene2907	motB	flagellar motor protein MotS	2.46703	0.00197322	0.00516771	up	mRNA				gene3682	yfbK	putative protein ywmD	-5.02359	2.13399e-73	4.33199e-71	down	mRNA
gene2734	-	hypothetical protein	1.05982	0.00200498	0.00524754	up	mRNA				gene3373	-	perosamine synthetase	-5.10679	2.30727e-73	4.44956e-71	down	mRNA
gene1402	-	hypothetical protein	5.24379	0.00203728	0.00532868	up	mRNA				gene3370	-	hypothetical protein	-4.55423	3.02975e-71	5.3117e-69	down	mRNA
gene1978	accB	acetyl-CoA carboxylase biotin carboxyl carrier protein subunit	3.72219	0.00204569	0.00534725	up	mRNA				gene3272	-	MFS transporter	-4.26798	7.47953e-71	1.25429e-68	down	mRNA
gene0231	-	histidine kinase	3.12267	0.00204983	0.00535467	up	mRNA				gene3371	-	hypothetical protein	-4.57132	9.52382e-71	1.53056e-68	down	mRNA
gene2514	-	nucleotidase	1.22312	0.00211435	0.00551969	up	mRNA				gene3372	-	polysaccharide biosynthesis protein	-4.61827	2.34564e-69	3.61885e-67	down	mRNA
gene1008	-	hypothetical protein	3.99707	0.00216007	0.00562828	up	mRNA				gene3888	celC	PTS dihydroxyacetone transporter	-6.05084	1.13344e-66	1.68142e-64	down	mRNA
gene2379	-	LysR family transcriptional regulator	1.3218	0.00222149	0.00578095	up	mRNA				gene3368	-	MFS transporter	-6.1169	1.35027e-64	1.79586e-62	down	mRNA
gene2637	yrrT	SAM-dependent methyltransferase	1.19641	0.00223977	0.00582481	up	mRNA				gene1953	xynD	arabinoxylan arabinofuranohydrolase	-5.24185	2.84816e-62	3.54367e-60	down	mRNA
gene0757	rsbR	sulfate transporter	1.15143	0.00227203	0.00590122	up	mRNA				gene3776	-	hypothetical protein	-5.39721	3.89408e-61	4.55136e-59	down	mRNA
gene2240	trpF	N-(5'-phosphoribosyl)anthranilate isomerase	1.97541	0.00227636	0.005905	up	mRNA				gene3895	katE	catalase	-6.48999	5.83626e-60	6.43155e-58	down	mRNA
gene2823	-	glyoxal reductase	1.89216	0.00228044	0.00591182	up	mRNA				gene3601	alsD	alpha-acetolactate decarboxylase	-4.3905	6.52613e-56	6.62402e-54	down	mRNA
gene0599	-	transporter	2.18411	0.00231275	0.00598044	up	mRNA				gene2852	-	membrane protein	-3.51664	3.24311e-52	3.20735e-50	down	mRNA
gene2617	manA	mannose-6-phosphate isomerase	2.65513	0.00239428	0.00618347	up	mRNA				gene3602	ilvB	acetolactate synthase	-4.40873	3.08977e-50	2.90665e-48	down	mRNA
gene1905	-	hypothetical protein	1.57378	0.00240456	0.00620218	up	mRNA				gene3772	-	antibiotic ABC transporter permease	-4.6332	2.1709e-49	1.90299e-47	down	mRNA
gene0621	-	membrane protein	1.01652	0.00244516	0.00630295	up	mRNA				gene3307	-	hypothetical protein	-4.16013	5.54036e-49	4.64547e-47	down	mRNA
gene1476	-	hypothetical protein	1.42988	0.00245841	0.0063331	up	mRNA				gene3423	epsF	glycosyl transferase	-4.74412	5.60822e-48	4.50643e-46	down	mRNA
gene0767	-	hypothetical protein	1.21316	0.00247175	0.00636349	up	mRNA				gene3509	pps	phosphotransferase	-3.24694	4.97501e-47	3.91604e-45	down	mRNA
gene0895	-	serine protease	1.38671	0.00250142	0.00643568	up	mRNA				gene3375	-	pyridoxal phosphate-dependent aminotransferase	-4.60522	2.93849e-46	2.22231e-44	down	mRNA
gene2305	ribE	riboflavin synthase subunit alpha	1.49475	0.00254028	0.0065235	up	mRNA				gene3376	wbpA	UDP-glucose 6-dehydrogenase	-4.02986	9.9142e-45	6.8284e-43	down	mRNA
gene3034	-	flotillin family protein	1.91712	0.00255898	0.0065671	up	mRNA				gene4033	-	N-acetyltransferase	-5.19768	7.47194e-44	4.84884e-42	down	mRNA
gene0620	-	BltR family transcriptional regulator	4.20853	0.00257033	0.00658828	up	mRNA				gene3316	copA	ATPase P	-4.06055	1.88418e-42	1.15354e-40	down	mRNA
gene1487	ptsG	PTS glucose transporter subunit IIABC	1.23602	0.00260621	0.00667144	up	mRNA				gene3204	-	kinase	-4.99665	3.32279e-41	1.94182e-39	down	mRNA
gene3726	spo0F	Spo0F	1.74184	0.00264848	0.006759	up	mRNA				gene0875	cyoE	protoheme IX farnesyltransferase	-3.24383	1.273e-40	7.32832e-39	down	mRNA
gene2221	-	hypothetical protein	1.90402	0.0026583	0.00677983	up	mRNA				gene3426	epsC	polysaccharide biosynthesis protein EpsC	-3.96351	2.44889e-39	1.33033e-37	down	mRNA
gene3164	ndh	NADH dehydrogenase	1.09548	0.00266034	0.0067808	up	mRNA				gene3283	-	DNA-directed RNA polymerase sigma-70 factor	-3.92764	1.81706e-36	9.22159e-35	down	mRNA
gene0268	-	hypothetical protein	2.27873	0.00270505	0.00688619	up	mRNA				gene3510	-	TetR family transcriptional regulator	-3.38087	3.57967e-36	1.7701e-34	down	mRNA
gene3344	-	putative transcriptional regulator	1.44716	0.00275545	0.00701015	up	mRNA				gene0809	nagE	PTS sugar transporter	-3.13611	7.10065e-36	3.46674e-34	down	mRNA
gene3042	trkA	Ktr system potassium transporter A	2.47405	0.00276142	0.00701917	up	mRNA				gene3421	epsH	glycosyl transferase	-4.24063	1.26506e-35	6.02385e-34	down	mRNA
gene1062	-	enoyl-CoA hydratase	1.46973	0.00276243	0.00701917	up	mRNA				gene1955	ituB	non-ribosomal peptide synthetase	-3.59245	2.06784e-35	9.7264e-34	down	mRNA
gene3752	rapF	aspartate phosphatase	1.14474	0.00291115	0.00736053	up	mRNA				gene4034	-	hypothetical protein	-4.42168	7.18961e-35	3.26239e-33	down	mRNA
gene3118	-	integral inner membrane protein	1.16297	0.00293246	0.00740239	up	mRNA				gene3511	-	MFS transporter	-3.2508	2.17273e-34	9.74446e-33	down	mRNA
gene2970	-	TIGR01212 family radical SAM protein	1.20593	0.00311328	0.0078185	up	mRNA				gene0198	-	alcohol dehydrogenase	-3.40679	2.67779e-34	1.17366e-32	down	mRNA
gene3035	-	membrane protein	1.70254	0.00314459	0.00788748	up	mRNA				gene1637	bpr	peptidase S8	-4.90943	5.34027e-34	2.31432e-32	down	mRNA
gene2238	trpA	tryptophan synthase subunit alpha	1.88931	0.00315489	0.00790846	up	mRNA				gene0457	-	sugar isomerase	-3.25492	8.89316e-34	3.81121e-32	down	mRNA
gene3597	rbsC	ribose ABC transporter permease	1.62123	0.00322426	0.00807247	up	mRNA				gene1105	aprE	peptidase S8	-4.18381	2.69831e-33	1.11907e-31	down	mRNA
gene3710	spoIIR	stage II sporulation protein R	1.86144	0.00327837	0.00817796	up	mRNA				gene3344	-	putative transcriptional regulator	-7.22062	4.23031e-33	1.73578e-31	down	mRNA
gene2191	-	hypothetical protein	2.29304	0.00328061	0.00817855	up	mRNA				gene2624	cypD_E	NADPH--cytochrome P450 reductase	-2.73523	1.04503e-32	4.24281e-31	down	mRNA
gene0508	-	histidine kinase	3.27506	0.00330794	0.00823668	up	mRNA				gene1956	ituA	non-ribosomal peptide synthetase	-3.49055	3.3961e-31	1.2595e-29	down	mRNA
gene3188	-	hypothetical protein	2.4453	0.003375	0.00839855	up	mRNA				gene0416	-	iron ABC transporter permease	-3.22937	4.15705e-31	1.52702e-29	down	mRNA
gene1438	-	ATP synthase	1.25609	0.00347177	0.0086132	up	mRNA				gene0202	-	FeuC	-3.12699	4.44391e-31	1.617e-29	down	mRNA
gene1920	-	Fur-regulated basic protein B	5.35972	0.00371738	0.009167	up	mRNA				gene0878	-	NADPH dehydrogenase	-2.74619	9.48509e-31	3.41907e-29	down	mRNA
gene3363	marC	hypothetical protein	2.46109	0.00376358	0.00925863	up	mRNA				gene3887	celA	PTS sugar transporter subunit IIB	-5.27663	1.18173e-30	4.22032e-29	down	mRNA
gene2859	moaB	molybdenum cofactor biosynthesis protein	1.59078	0.00377712	0.00928635	up	mRNA				gene3427	epsB	tyrosine protein kinase	-3.79337	1.56061e-30	5.47208e-29	down	mRNA
gene3081	kinB	two-component sensor histidine kinase	1.67919	0.00381437	0.00936233	up	mRNA				gene1580	nprE	neutral protease	-3.32388	2.47532e-30	8.52439e-29	down	mRNA
gene2388	-	hypothetical protein	1.3622	0.00381487	0.00936233	up	mRNA				gene3846	-	streptomycin biosynthesis protein StrF	-3.87499	8.15247e-30	2.75825e-28	down	mRNA
gene3983	iolJ	fructose-1,6-bisphosphate aldolase, class II	1.28127	0.00390943	0.00957717	up	mRNA				gene1954	ituC	peptide synthetase	-3.46051	2.74337e-29	8.9671e-28	down	mRNA
gene1577	-	ykzI	2.03812	0.00394734	0.00966425	up	mRNA				gene3771	-	ABC transporter ATP-binding protein	-3.54245	2.84056e-29	9.20675e-28	down	mRNA
gene2472	-	hypothetical protein	3.26153	0.00397732	0.00972604	up	mRNA				gene3769	padR	hypothetical protein	-3.70991	1.03678e-28	3.27776e-27	down	mRNA
gene2050	-	betaine-aldehyde dehydrogenase	1.13071	0.00398623	0.00974199	up	mRNA				gene3770	-	hypothetical protein	-3.57422	1.41691e-28	4.40726e-27	down	mRNA
gene0228	-	hypothetical protein	5.36626	0.00399031	0.00974615	up	mRNA				gene3475	-	hypothetical protein	-3.31857	1.76016e-28	5.43115e-27	down	mRNA
gene1053	-	hypothetical protein	1.73016	0.00404303	0.00984382	up	mRNA				gene1251	-	ABC transporter permease	-2.67917	1.16674e-27	3.46162e-26	down	mRNA
gene3571	-	hypothetical protein	4.8144	0.00404471	0.00984382	up	mRNA				gene3145	-	membrane protein	-2.87175	1.57294e-27	4.63117e-26	down	mRNA
gene2304	ribBA	riboflavin biosynthesis protein RibBA	1.39577	0.00411978	0.0099968	up	mRNA				gene0986	-	hypothetical protein	-3.84676	3.40925e-27	9.96171e-26	down	mRNA
gene2711	mreB	rod shape-determining protein	1.06261	0.00417525	0.0101134	up	mRNA				gene0417	-	iron ABC transporter permease	-2.91713	5.2404e-27	1.51971e-25	down	mRNA
gene2673	recJ	recombinase RecJ	1.07745	0.0041841	0.0101229	up	mRNA				gene3422	epsG	membrane protein	-4.76687	5.35018e-27	1.53997e-25	down	mRNA
gene1223	-	hypothetical protein	3.81446	0.00419443	0.0101419	up	mRNA				gene3424	epsE	glycosyl transferase	-3.6984	4.18162e-26	1.16873e-24	down	mRNA
gene1867	-	MFS transporter	1.86732	0.00422047	0.0101989	up	mRNA				gene0357	cobA-hemD	uroporphyrin-III methyltransferase	-2.97455	4.63793e-26	1.28694e-24	down	mRNA
gene1447	-	hydrolase	1.24156	0.00434583	0.0104894	up	mRNA				gene0389	-	phenolic acid decarboxylase subunit C	-2.98004	1.10951e-25	3.03502e-24	down	mRNA
gene2084	yydK	GntR family transcriptional regulator	1.20291	0.00436382	0.0105204	up	mRNA				gene3425	epsD	glycosyl transferase	-3.63253	1.54806e-25	4.17543e-24	down	mRNA
gene2019	-	MarR family transcriptional regulator	2.46366	0.00440316	0.0106028	up	mRNA				gene1672	-	precorrin-2 dehydrogenase sirohydrochlorin	-2.42165	2.88243e-25	7.56295e-24	down	mRNA
gene1619	-	hypothetical protein	1.21412	0.00449487	0.0107837	up	mRNA				gene0877	-	hypothetical protein	-3.71739	3.46852e-25	8.97859e-24	down	mRNA
gene3844	slrA	hypothetical protein	1.48776	0.00464371	0.0111232	up	mRNA				gene3498	-	GntR family transcriptional regulator	-3.26606	5.51368e-25	1.38093e-23	down	mRNA
gene2449	-	hypothetical protein	5.44882	0.00465519	0.0111442	up	mRNA				gene0999	glpP	glycerol-3-phosphate responsive antiterminator	-2.99906	8.18141e-24	1.92413e-22	down	mRNA
gene0911	-	hypothetical protein	2.51123	0.00468006	0.0111972	up	mRNA				gene4000	desK	histidine kinase	-2.85636	1.19273e-23	2.77129e-22	down	mRNA
gene3885	arsR	transcriptional regulator	1.67643	0.00469796	0.0112334	up	mRNA				gene3315	zntA	cadmium transporter	-2.89203	1.5992e-23	3.64978e-22	down	mRNA
gene0717	-	hypothetical protein	6.34285	0.00476987	0.0113847	up	mRNA				gene0195	glcP	MFS transporter	-3.05389	1.85073e-23	4.19899e-22	down	mRNA
gene0426	gabT	4-aminobutyrate--2-oxoglutarate transaminase	1.41738	0.00477237	0.0113847	up	mRNA				gene3587	-	poly-gamma-glutamate synthase PgsB	-4.34495	2.57853e-23	5.78221e-22	down	mRNA
gene2011	-	hypothetical protein	1.16175	0.004814	0.0114774	up	mRNA				gene0196	-	aspartate aminotransferase family protein	-2.71029	4.74537e-23	1.03994e-21	down	mRNA
gene1609	-	16S rRNA (guanine(966)-N(2))-methyltransferase RsmD	1.25423	0.00483021	0.0115093	up	mRNA				gene1667	ylnA	anion permease	-2.59129	1.03694e-22	2.20965e-21	down	mRNA
gene0449	-	hypothetical protein	1.03548	0.00489829	0.0116377	up	mRNA				gene1681	priA	primosomal protein N'	-2.77343	6.43928e-22	1.30033e-20	down	mRNA
gene3311	-	membrane protein	1.1552	0.00498054	0.0118126	up	mRNA				gene0635	pbuE	MFS transporter	-2.99262	8.82997e-22	1.76462e-20	down	mRNA
gene4107	-	hypothetical protein	1.52242	0.00516479	0.0122425	up	mRNA				gene0197	suhB	inorganic polyphosphate kinase	-2.84772	1.53431e-21	2.95891e-20	down	mRNA
gene0424	-	transcriptional regulator	1.08427	0.0051972	0.0123051	up	mRNA				gene0082	yfbK	hypothetical protein	-3.36939	4.29915e-21	8.20882e-20	down	mRNA
gene3990	iolC	5-dehydro-2-deoxygluconokinase	1.94203	0.00524451	0.0124027	up	mRNA				gene3419	epsJ	glycosyl transferase	-3.12616	5.03238e-21	9.56152e-20	down	mRNA
gene3649	flgG	flagellar basal body rod protein FlgC	1.67815	0.00532264	0.0125657	up	mRNA				gene3848	efeB	deferrochelatase	-2.29363	6.85946e-21	1.29058e-19	down	mRNA
gene2618	fruA	PTS mannose transporter subunit IIABC	1.67132	0.00533227	0.0125738	up	mRNA				gene3647	rapD	aspartate phosphatase	-3.06926	2.01034e-20	3.58976e-19	down	mRNA
gene2108	cgeE	acetyltransferase	1.91262	0.00534824	0.0125971	up	mRNA				gene0359	nirB	nitrite reductase large subunit	-2.59265	2.82875e-20	4.98195e-19	down	mRNA
gene3553	tuaB	lipopolysaccharide biosynthesis protein	1.73213	0.00555102	0.0130447	up	mRNA				gene3497	nagB	glucosamine-6-phosphate deaminase	-3.04743	3.6575e-20	6.38325e-19	down	mRNA
gene2830	phoB1	PhoP family transcriptional regulator	1.02962	0.0056059	0.0131586	up	mRNA				gene0624	ttuC	tartrate dehydrogenase	-2.91786	4.78027e-20	8.26793e-19	down	mRNA
gene3731	clsA_B	cardiolipin synthase	2.27969	0.00567628	0.0133009	up	mRNA				gene1670	cobA	uroporphyrinogen III methyltransferase	-2.01442	4.80329e-20	8.27066e-19	down	mRNA
gene2867	ppnK	inorganic polyphosphate/ATP-NAD kinase	1.13178	0.00569447	0.0133359	up	mRNA				gene0500	dctR	two-component system response regulator	-2.36692	5.93268e-20	1.01699e-18	down	mRNA
gene1425	ligD	ATP-dependent DNA ligase	1.76095	0.00577398	0.013494	up	mRNA				gene0203	-	ferrichrome ABC transporter permease	-2.9571	1.19132e-19	2.00651e-18	down	mRNA
gene0371	hxlA	3-hexulose-6-phosphate synthase	1.271	0.00595566	0.0138447	up	mRNA				gene0456	-	YdaD	-2.5192	2.50125e-19	4.15833e-18	down	mRNA
gene3461	cynT	carbonic anhydrase	1.44121	0.00597569	0.0138834	up	mRNA				gene3415	epsN	pyridoxal phosphate-dependent aminotransferase	-3.05659	4.15438e-19	6.78959e-18	down	mRNA
gene1798	-	peptidase M16	1.57825	0.00598961	0.0139078	up	mRNA				gene3892	scrK	fructokinase	-8.05325	4.52594e-19	7.36564e-18	down	mRNA
gene0329	proV	glycine/betaine ABC transporter ATP-binding protein	1.36573	0.00606858	0.0140514	up	mRNA				gene2408	-	hypothetical protein	-1.96716	5.16761e-19	8.37456e-18	down	mRNA
gene0844	bcrB	bacitracin transport permease protein BCRB	2.44223	0.00611344	0.0141473	up	mRNA				gene3827	licT	levansucrase	-3.86585	7.01648e-19	1.13233e-17	down	mRNA
gene0633	-	hypothetical protein	2.84958	0.00612836	0.0141738	up	mRNA				gene1671	sirB	sirohydrochlorin ferrochelatase	-1.97866	7.91085e-19	1.26606e-17	down	mRNA
gene0050	abrB	transition state regulator Abh	2.20104	0.00615648	0.0142308	up	mRNA				gene3207	-	membrane protein	-3.12954	1.02339e-18	1.62437e-17	down	mRNA
gene0355	-	hypothetical protein	1.35482	0.00627081	0.0144869	up	mRNA				gene2513	-	hypothetical protein	-3.47435	1.16605e-18	1.84322e-17	down	mRNA
gene2239	trpB	tryptophan synthase subunit beta	1.69549	0.00628257	0.0144978	up	mRNA				gene1680	coaBC	phosphopantothenoylcysteine decarboxylase	-2.26865	1.58602e-18	2.47663e-17	down	mRNA
gene1570	-	hypothetical protein	1.86839	0.00628262	0.0144978	up	mRNA				gene1934	kdgK	2-keto-3-deoxygluconate kinase	-2.24334	2.1016e-18	3.22943e-17	down	mRNA
gene2344	-	YqkE	2.04215	0.00630319	0.0145371	up	mRNA				gene0053	-	hypothetical protein	-2.63373	4.87067e-18	7.33835e-17	down	mRNA
gene3039	betB	betaine-aldehyde dehydrogenase	1.86782	0.00634563	0.0146267	up	mRNA				gene0879	-	acyltransferase	-2.98035	9.48364e-18	1.41229e-16	down	mRNA
gene1913	-	hypothetical protein	1.07519	0.00646829	0.0148676	up	mRNA				gene2113	-	3-phytase	-2.19804	9.56403e-18	1.41879e-16	down	mRNA
gene2494	-	YqgO	2.23423	0.00651381	0.0149639	up	mRNA				gene2623	ynfM	MFS transporter	-2.86893	1.2104e-17	1.7697e-16	down	mRNA
gene2415	glpQ	hypothetical protein	1.04867	0.00659143	0.0151115	up	mRNA				gene1290	-	UDP-glucosyltransferase	-1.99543	1.21131e-17	1.7697e-16	down	mRNA
gene4037	rocE	amino acid permease	1.95168	0.00665793	0.0152522	up	mRNA				gene0684	rpoE	DNA-directed RNA polymerase sigma-70 factor	-3.40122	1.31987e-17	1.92103e-16	down	mRNA
gene1269	-	MFS transporter	2.1385	0.00666364	0.0152567	up	mRNA				gene3845	-	SAM-dependent methyltransferase	-2.11643	1.70609e-17	2.46434e-16	down	mRNA
gene2943	lacI	LacI family transcriptional regulator	1.84484	0.00676243	0.0154484	up	mRNA				gene1675	-	ATPase	-2.31908	1.71232e-17	2.46434e-16	down	mRNA
gene3262	-	hypothetical protein	1.76971	0.00685969	0.0156444	up	mRNA				gene0170	ecfA1	energy-coupling factor transporter ATPase	-2.0461	1.79947e-17	2.57057e-16	down	mRNA
gene1657	pyrB	aspartate carbamoyltransferase	1.92252	0.00701035	0.0159436	up	mRNA				gene3496	nagA	N-acetylglucosamine-6-phosphate deacetylase	-2.45546	1.82344e-17	2.59521e-16	down	mRNA
gene1440	-	YkzE	2.85327	0.00703648	0.0159853	up	mRNA				gene1421	-	hypothetical protein	-3.14249	1.88638e-17	2.67491e-16	down	mRNA
gene0733	-	TetR family transcriptional regulator	1.95632	0.00709297	0.0160957	up	mRNA				gene1640	-	sporulation sigma factor SigG	-3.44884	2.00833e-17	2.83741e-16	down	mRNA
gene2162	-	hypothetical protein	2.05941	0.00718915	0.0162869	up	mRNA				gene1598	coxA	cytochrome ubiquinol oxidase subunit I	-2.60835	2.06227e-17	2.90298e-16	down	mRNA
gene0646	iolT	MFS transporter	2.07634	0.00729948	0.0165203	up	mRNA				gene1668	sat	sulfate adenylyltransferase	-2.05384	3.23103e-17	4.4667e-16	down	mRNA
gene3185	pucR	PucR family transcriptional regulator	1.052	0.0073375	0.0165952	up	mRNA				gene3429	slrR	transcriptional regulator	-3.68655	3.9413e-17	5.40982e-16	down	mRNA
gene3596	rbsA	D-ribose transporter ATP-binding protein	1.43065	0.00751232	0.0169628	up	mRNA				gene0388	ubiX	aromatic acid decarboxylase	-3.06202	6.24891e-17	8.45686e-16	down	mRNA
gene0712	purF	amidophosphoribosyltransferase	2.0266	0.00775574	0.0174931	up	mRNA				gene1379	-	MFS transporter	-2.49416	6.3548e-17	8.57009e-16	down	mRNA
gene1426	ku	Ku protein	2.18312	0.00790488	0.0178126	up	mRNA				gene0895	-	serine protease	-2.01008	8.91064e-17	1.18922e-15	down	mRNA
gene3052	mcp	chemotaxis protein	1.18299	0.00791018	0.0178126	up	mRNA				gene4089	-	MFS transporter	-2.56521	1.64844e-16	2.14076e-15	down	mRNA
gene3235	-	hypothetical protein	3.39375	0.00791045	0.0178126	up	mRNA				gene4001	desA	fatty acid desaturase	-2.78645	2.25925e-16	2.88541e-15	down	mRNA
gene1200	-	peptide-binding protein	1.29676	0.00818783	0.0183666	up	mRNA				gene0358	nirD	nitrite reductase	-2.93987	3.62506e-16	4.53956e-15	down	mRNA
gene1579	-	hypothetical protein	1.29751	0.00843765	0.0188856	up	mRNA				gene0071	-	membrane protein	-1.97125	3.66972e-16	4.58062e-15	down	mRNA
gene0267	purT	phosphoribosylglycinamide formyltransferase 2	1.2475	0.0084978	0.0189868	up	mRNA				gene1131	-	membrane protein	-2.00118	3.94028e-16	4.90247e-15	down	mRNA
gene3568	-	beta-N-acetylglucosaminidase	1.50025	0.00850141	0.0189868	up	mRNA				gene0638	-	MFS transporter	-2.1722	6.84638e-16	8.33012e-15	down	mRNA
gene0654	thiL	thiamine-monophosphate kinase	1.20534	0.00882335	0.0196522	up	mRNA				gene0998	-	aminotransferase	-2.52198	8.39595e-16	1.01515e-14	down	mRNA
gene0546	-	hypothetical protein	1.59593	0.00889827	0.0197868	up	mRNA				gene0201	-	putative iron-chelator esterase	-2.51323	1.12277e-15	1.34072e-14	down	mRNA
gene3674	ureA	urease subunit gamma	1.11124	0.00961186	0.0212697	up	mRNA				gene0836	-	MFS transporter	-2.0168	1.30543e-15	1.54449e-14	down	mRNA
gene1620	panE	2-dehydropantoate 2-reductase	1.10844	0.0097581	0.02157	up	mRNA				gene3416	epsM	acetyltransferase	-3.2921	1.35176e-15	1.59442e-14	down	mRNA
gene2604	-	hypothetical protein	1.4031	0.00987712	0.0218095	up	mRNA				gene2580	-	hypothetical protein	-2.01243	1.36956e-15	1.61048e-14	down	mRNA
gene2008	proC	pyrroline-5-carboxylate reductase	1.89437	0.00997185	0.0220068	up	mRNA				gene3420	epsI	pyruvyl transferase	-3.31408	2.78646e-15	3.15173e-14	down	mRNA
gene0609	ydfJ	hypothetical protein	1.82088	0.0100204	0.0221021	up	mRNA				gene3663	spoIIQ	peptidase M23	-2.49412	3.42638e-15	3.85293e-14	down	mRNA
gene3986	iolG	inositol 2-dehydrogenase	1.36529	0.0100308	0.0221131	up	mRNA				gene3474	-	hypothetical protein	-2.45394	3.80079e-15	4.24917e-14	down	mRNA
gene1307	-	two-component sensor histidine kinase	1.20714	0.0100603	0.0221662	up	mRNA				gene3862	-	general stress protein A	-2.00846	3.99384e-15	4.45209e-14	down	mRNA
gene0886	-	isomerase	1.13308	0.0100994	0.0222403	up	mRNA				gene1046	mdlB	multidrug ABC transporter permease	-2.49817	6.04611e-15	6.64383e-14	down	mRNA
gene3920	-	hypothetical protein	2.53833	0.010208	0.0224313	up	mRNA				gene3137	-	enterobactin esterase	-1.98806	6.12457e-15	6.69192e-14	down	mRNA
gene0502	-	AI-2E family transporter	1.43524	0.0103545	0.0227126	up	mRNA				gene2847	dnaE	DNA polymerase III subunit alpha	-2.24816	6.28607e-15	6.84897e-14	down	mRNA
gene3997	-	hypothetical protein	2.84757	0.0103582	0.0227126	up	mRNA				gene3905	nnr	NAD(P)H-hydrate dehydratase	-2.25371	7.04785e-15	7.63583e-14	down	mRNA
gene0702	-	hypothetical protein	1.77312	0.0108594	0.0237353	up	mRNA				gene2807	lrgA	antiholin LrgA	-2.33009	7.28485e-15	7.87049e-14	down	mRNA
gene3046	-	hypothetical protein	1.41246	0.0108949	0.0237875	up	mRNA				gene2814	-	TVP38/TMEM64 family membrane protein ytxB	-2.1185	1.41474e-14	1.50737e-13	down	mRNA
gene1608	-	conserved hypothetical protein	1.70009	0.0109361	0.0238521	up	mRNA				gene1896	-	hypothetical protein	-2.83715	1.51424e-14	1.60894e-13	down	mRNA
gene0709	purL	phosphoribosylformylglycinamidine synthase, purS protein	2.55022	0.0110535	0.0240696	up	mRNA				gene2850	-	hypothetical protein	-3.94261	1.53534e-14	1.62687e-13	down	mRNA
gene2164	-	zinc-finger domain-containing protein	1.96936	0.0111364	0.0242117	up	mRNA				gene1938	-	D-mannonate oxidoreductase	-2.11251	1.64574e-14	1.73432e-13	down	mRNA
gene1057	-	coproporphyrinogen III oxidase	1.09417	0.0111817	0.0242963	up	mRNA				gene3305	-	hypothetical protein	-2.59159	2.7119e-14	2.81177e-13	down	mRNA
gene1060	-	K+/H+ antiporter subunit KhtT	1.19182	0.0111872	0.0242963	up	mRNA				gene3418	epsK	membrane protein	-3.54398	2.77116e-14	2.86551e-13	down	mRNA
gene1796	-	MarR family transcriptional regulator	1.75906	0.0112342	0.0243855	up	mRNA				gene3330	-	LysR family transcriptional regulator	-1.8356	3.58737e-14	3.6996e-13	down	mRNA
gene2091	-	hypothetical protein	1.19336	0.0112558	0.0244193	up	mRNA				gene1937	uxuA	mannonate dehydratase	-2.17101	3.68383e-14	3.77886e-13	down	mRNA
gene0563	-	hypothetical protein	1.84744	0.011409	0.0247254	up	mRNA				gene2256	spoIVA	stage IV sporulation protein A	-2.14368	4.54942e-14	4.62984e-13	down	mRNA
gene0602	-	hypothetical protein	5.80369	0.0114472	0.0247673	up	mRNA				gene0392	-	MFS transporter	-2.77956	4.57722e-14	4.64587e-13	down	mRNA
gene0412	phrC	phosphatase	1.39251	0.0114525	0.0247673	up	mRNA				gene1946	-	hypothetical protein	-2.36895	9.85471e-14	9.74605e-13	down	mRNA
gene3988	iolE	myo-inosose-2 dehydratase	1.50635	0.0115254	0.0248986	up	mRNA				gene1666	cysH	phosphoadenosine phosphosulfate reductase	-1.83883	1.26686e-13	1.24333e-12	down	mRNA
gene2324	spoIIAB	anti-sigma F factor	1.57046	0.0120345	0.0259165	up	mRNA				gene0910	sspE	spore protein	-3.07333	1.3724e-13	1.3367e-12	down	mRNA
gene0993	-	hypothetical protein	3.09601	0.0121233	0.0260803	up	mRNA				gene3288	-	iron ABC transporter permease	-2.37598	1.91917e-13	1.83679e-12	down	mRNA
gene2202	recU	Holliday junction resolvase RecU	1.33558	0.0124642	0.0266292	up	mRNA				gene1601	ctaG	cytochrome C oxidase assembly protein	-2.57707	1.98198e-13	1.88753e-12	down	mRNA
gene2007	proB	gamma-glutamyl kinase	1.68671	0.0124794	0.0266292	up	mRNA				gene3768	rsfA	transcriptional regulator	-3.0869	2.16276e-13	2.05462e-12	down	mRNA
gene2616	-	transcriptional regulator	1.25666	0.0125143	0.0266679	up	mRNA				gene2906	acuC	acetoin dehydrogenase	-2.42667	2.36474e-13	2.23549e-12	down	mRNA
gene1418	mgtE	magnesium transporter	1.16501	0.0125341	0.02667	up	mRNA				gene1936	eda	ketohydroxyglutarate aldolase	-2.20172	2.48223e-13	2.33843e-12	down	mRNA
gene0392	-	MFS transporter	1.57282	0.0126372	0.0268474	up	mRNA				gene2036	-	hypothetical protein	-2.47397	2.54604e-13	2.38932e-12	down	mRNA
gene1799	-	peptidase M16	1.26366	0.0127123	0.026979	up	mRNA				gene1002	glpA	glycerol-3-phosphate dehydrogenase	-2.53142	2.56203e-13	2.39848e-12	down	mRNA
gene3294	-	membrane protein	2.29001	0.0127311	0.0270049	up	mRNA				gene1045	mdlA	multidrug ABC transporter ATP-binding protein	-2.3784	2.66877e-13	2.49236e-12	down	mRNA
gene2632	-	hypothetical protein	1.34648	0.0128559	0.0272091	up	mRNA				gene4013	cycA	D-alanine/D-serine/glycine permease	-2.30875	2.78884e-13	2.5982e-12	down	mRNA
gene1537	lepB	signal peptidase I	1.17501	0.0128563	0.0272091	up	mRNA				gene3755	pbpG	penicillin-binding protein	-2.72681	3.83549e-13	3.55613e-12	down	mRNA
gene2010	fabG	YoxD	1.04542	0.0128672	0.0272091	up	mRNA				gene0476	-	hypothetical protein	-2.383	4.09203e-13	3.78489e-12	down	mRNA
gene3554	-	UDP-phosphate N-acetylgalactosaminyl-1-phosphate transferase	1.14403	0.012879	0.0272201	up	mRNA				gene3198	frlD	fructosamine kinase	-2.10006	4.10733e-13	3.78994e-12	down	mRNA
gene0912	-	hypothetical protein	2.51327	0.0128951	0.0272289	up	mRNA				gene2666	aspS	aspartate--tRNA ligase	-1.87128	4.88021e-13	4.48166e-12	down	mRNA
gene2237	hisC	histidinol-phosphate transaminase	1.49113	0.0129513	0.0273164	up	mRNA				gene2466	tasA	spore coat protein	-2.33834	5.85532e-13	5.35165e-12	down	mRNA
gene1860	glnA	type I glutamate--ammonia ligase	1.99022	0.0129849	0.0273733	up	mRNA				gene1600	coxD	cytochrome c oxidase subunit IVB	-2.19308	6.43507e-13	5.86763e-12	down	mRNA
gene2971	-	rRNA methyltransferase	1.17704	0.0130471	0.0274895	up	mRNA				gene3289	-	iron(3+)-hydroxamate ABC transporter permease	-2.12222	6.58063e-13	5.97212e-12	down	mRNA
gene2323	-	sporulation sigma factor SigF	1.45397	0.0133856	0.0281311	up	mRNA				gene3093	-	branched-chain amino acid ABC transporter permease	-1.99844	7.1357e-13	6.46065e-12	down	mRNA
gene3460	-	sodium-independent anion transporter	1.32069	0.0134308	0.0282115	up	mRNA				gene2806	lrgB	antiholin	-2.38487	7.76638e-13	6.99881e-12	down	mRNA
gene1446	mtnK	S-methyl-5-thioribose kinase	1.1736	0.0136953	0.0287525	up	mRNA				gene0736	rumA	23S rRNA (uracil-5-)-methyltransferase RumA	-1.89462	8.76045e-13	7.87624e-12	down	mRNA
gene0714	purN	phosphoribosylglycinamide formyltransferase	2.11984	0.0139848	0.0293301	up	mRNA				gene0813	-	hypothetical protein	-2.15016	1.23175e-12	1.09973e-11	down	mRNA
gene1227	-	metallophosphatase	1.43017	0.0139941	0.0293347	up	mRNA				gene0255	glpT	glycerol-3-phosphate transporter	-2.86297	1.27597e-12	1.13397e-11	down	mRNA
gene2770	fadD	long-chain-fatty-acid--CoA ligase	1.25714	0.0140667	0.0294567	up	mRNA				gene2843	accA	acetyl-CoA carboxylase carboxyltransferase subunit alpha	-1.5646	1.33748e-12	1.18048e-11	down	mRNA
gene0720	-	hypothetical protein	1.26755	0.0142026	0.0296806	up	mRNA				gene1461	clpE	Clp protease ClpX	-1.94258	1.56705e-12	1.37366e-11	down	mRNA
gene0668	-	hypothetical protein	1.18089	0.0144967	0.030218	up	mRNA				gene2873	-	branched-chain amino acid transporter	-1.77664	1.79649e-12	1.57121e-11	down	mRNA
gene1492	mcp	chemotaxis protein	2.19677	0.014625	0.0304389	up	mRNA				gene3565	tagD	glycerol-3-phosphate cytidylyltransferase	-1.93273	2.04326e-12	1.78014e-11	down	mRNA
gene2185	-	peptidase M32	1.17997	0.0146766	0.0305309	up	mRNA				gene1940	exuT	MFS transporter	-2.08895	2.0446e-12	1.78014e-11	down	mRNA
gene2242	trpD	anthranilate phosphoribosyltransferase	1.58896	0.0147636	0.0306962	up	mRNA				gene0172	ecfT	cobalt ABC transporter permease	-1.95536	2.39697e-12	2.07412e-11	down	mRNA
gene1631	ftsW	SpoVE	1.57108	0.0149125	0.0309903	up	mRNA				gene3837	qoxB	cytochrome ubiquinol oxidase subunit I	-2.13938	3.00094e-12	2.57786e-11	down	mRNA
gene2972	-	hypothetical protein	2.95623	0.0151491	0.0313704	up	mRNA				gene2660	-	hypothetical protein	-1.70001	6.7602e-12	5.718e-11	down	mRNA
gene1287	fdoG	oxidoreductase	1.61975	0.0155778	0.0322256	up	mRNA				gene1682	def	peptide deformylase	-2.46768	8.02489e-12	6.7141e-11	down	mRNA
gene3868	-	hypothetical protein	1.99263	0.0157918	0.0326188	up	mRNA				gene3631	ugd	UDP-glucose 6-dehydrogenase	-1.68707	9.1557e-12	7.62712e-11	down	mRNA
gene1125	-	hypothetical protein	2.2195	0.015817	0.0326544	up	mRNA				gene1305	uxaA	altronate hydrolase	-2.23801	1.04201e-11	8.64311e-11	down	mRNA
gene1839	-	hypothetical protein	1.19108	0.0159932	0.0330017	up	mRNA				gene1669	cysC	adenylyl-sulfate kinase	-1.52866	1.14383e-11	9.447e-11	down	mRNA
gene3989	iolD	3D-(3,5/4)-trihydroxycyclohexane-1,2-dione acylhydrolase (decyclizing)	1.59118	0.0160159	0.0330152	up	mRNA				gene3635	-	capsule biosynthesis protein	-1.56049	1.16598e-11	9.60935e-11	down	mRNA
gene2022	yobL	hypothetical protein	1.97105	0.0161997	0.0333773	up	mRNA				gene1319	rapA	aspartate phosphatase	-2.30499	1.18558e-11	9.72232e-11	down	mRNA
gene3882	-	ferrichrome ABC transporter permease	1.59239	0.0164235	0.0337875	up	mRNA				gene1595	cyoE	protoheme IX farnesyltransferase 2	-1.84887	1.18725e-11	9.72232e-11	down	mRNA
gene1147	-	aspartyl-phosphate phosphatase Spo0E family protein	3.70612	0.0165305	0.0339904	up	mRNA				gene0391	-	hypothetical protein	-2.65811	1.24154e-11	1.0124e-10	down	mRNA
gene1895	dut	deoxyuridine 5'-triphosphate nucleotidohydrolase	2.20204	0.0169664	0.0347995	up	mRNA				gene4078	-	hypothetical protein	-1.48632	1.92968e-11	1.55382e-10	down	mRNA
gene2349	-	hypothetical protein	1.91519	0.0169869	0.034824	up	mRNA				gene1056	-	haloacid dehalogenase	-1.99596	2.53309e-11	2.0228e-10	down	mRNA
gene3318	copZ	transcriptional regulator	1.61027	0.0177478	0.0362207	up	mRNA				gene2987	-	hypothetical protein	-2.074	2.64947e-11	2.11137e-10	down	mRNA
gene1792	-	hypothetical protein	1.79011	0.0178431	0.036397	up	mRNA				gene2564	-	membrane protein	-1.67295	3.21702e-11	2.55836e-10	down	mRNA
gene2137	-	cysteine ABC transporter ATP-binding protein	1.15975	0.0183891	0.0373806	up	mRNA				gene2213	panC	pantoate--beta-alanine ligase	-1.45321	3.30999e-11	2.62148e-10	down	mRNA
gene0612	-	acetyltransferase	1.13224	0.0186335	0.037821	up	mRNA				gene1684	rsmB	16S rRNA m5C967 methyltransferase	-1.449	3.44038e-11	2.71917e-10	down	mRNA
gene4043	-	cupin	1.36659	0.0188532	0.0382479	up	mRNA				gene3133	entB	isochorismatase	-2.06893	4.18257e-11	3.28558e-10	down	mRNA
gene2648	ruvX	crossover junction endodeoxyribonuclease RuvA	1.01434	0.0190991	0.0387085	up	mRNA				gene3298	modB	molybdenum ABC transporter permease	-2.33981	4.31208e-11	3.37357e-10	down	mRNA
gene3166	-	YutI	1.20855	0.0192013	0.0388773	up	mRNA				gene3932	katE	catalase HPII	-1.79647	4.95435e-11	3.84486e-10	down	mRNA
gene3436	-	hypothetical protein	3.10681	0.0197299	0.0398687	up	mRNA				gene0418	-	iron ABC transporter ATP-binding protein	-1.857	7.30344e-11	5.64516e-10	down	mRNA
gene3251	-	hypothetical protein	1.70061	0.0197591	0.0399079	up	mRNA				gene1000	-	GlpF	-1.45858	7.79024e-11	5.98545e-10	down	mRNA
gene2345	-	hypothetical protein	1.29931	0.0197938	0.0399583	up	mRNA				gene2896	-	cation transporter	-2.67099	8.1477e-11	6.22432e-10	down	mRNA
gene2896	-	cation transporter	1.8183	0.0202352	0.0406491	up	mRNA				gene3078	-	hydrolase	-2.70948	8.14956e-11	6.22432e-10	down	mRNA
gene3748	-	AlbG	4.61558	0.0202833	0.0407258	up	mRNA				gene0880	pps	phosphoenolpyruvate synthase	-1.8472	8.92169e-11	6.78717e-10	down	mRNA
gene1143	gerPD	hypothetical protein	2.06397	0.0203365	0.0408125	up	mRNA				gene1289	-	cytochrome P450	-1.76167	9.00097e-11	6.83401e-10	down	mRNA
gene3934	-	beta-glucanase	1.51571	0.0207608	0.0415418	up	mRNA				gene1996	ggt	gamma-glutamyltransferase	-2.62562	1.00163e-10	7.58996e-10	down	mRNA
gene1887	-	luciferase	1.50424	0.0209971	0.0419533	up	mRNA				gene1011	-	membrane protein	-2.1193	1.034e-10	7.81991e-10	down	mRNA
gene3080	patB	cystathionine beta-lyase	1.4756	0.0212495	0.0424162	up	mRNA				gene0474	-	LysM domain-containing protein	-2.26959	1.11428e-10	8.41054e-10	down	mRNA
gene3799	-	protein liaG	3.00523	0.0216441	0.0431221	up	mRNA				gene3284	-	YvrJ	-4.4612	1.43627e-10	1.07567e-09	down	mRNA
gene0715	purH	bifunctional phosphoribosylaminoimidazolecarboxamide formyltransferase/inosine monophosphate cyclohydrolase	1.77025	0.0216453	0.0431221	up	mRNA				gene2291	-	thiol-disulfide oxidoreductase	-1.59528	1.47756e-10	1.10445e-09	down	mRNA
gene3879	-	hypothetical protein	1.2997	0.021805	0.0434191	up	mRNA				gene0290	-	oxidoreductase	-2.9828	1.57743e-10	1.17682e-09	down	mRNA
gene3728	pyrG	CTP synthetase	1.33422	0.0220792	0.0439011	up	mRNA				gene1464	-	hypothetical protein	-1.50382	1.7015e-10	1.26448e-09	down	mRNA
gene3975	yxdL	bacitracin ABC transporter ATP-binding protein	1.40188	0.0223908	0.0442478	up	mRNA				gene0236	-	hypothetical protein	-2.07712	1.7955e-10	1.32667e-09	down	mRNA
gene3473	cwlO	peptidase C40	1.221	0.0226145	0.044662	up	mRNA				gene2824	coaE	dephospho-CoA kinase	-2.00789	1.96126e-10	1.43558e-09	down	mRNA
gene2894	-	hypothetical protein	1.79688	0.0226494	0.0447094	up	mRNA				gene1638	spoIIGA	sigma-E processing peptidase SpoIIGA	-3.52804	2.11812e-10	1.54435e-09	down	mRNA
gene2003	yogA	alcohol dehydrogenase	1.71163	0.0227955	0.0449544	up	mRNA				gene3457	-	LacI family transcriptional regulator	-1.72766	2.63856e-10	1.90579e-09	down	mRNA
gene2714	spoIIB	stage II sporulation protein B	1.90807	0.0228954	0.0451296	up	mRNA				gene0828	aroD	3-dehydroquinase	-1.72939	3.09475e-10	2.22695e-09	down	mRNA
gene4012	-	Fic family protein	1.03203	0.0230077	0.0453292	up	mRNA				gene3576	-	MFS transporter	-1.90484	3.28765e-10	2.36135e-09	down	mRNA
gene3757	-	hypothetical protein	1.60742	0.0236606	0.0465295	up	mRNA				gene1252	-	ABC transporter ATP-binding protein	-1.95732	3.74696e-10	2.68127e-09	down	mRNA
gene0351	-	hypothetical protein	1.32849	0.0236623	0.0465295	up	mRNA				gene2757	ybgC	hypothetical protein	-1.95045	3.8193e-10	2.72797e-09	down	mRNA
gene0462	lrp	AsnC family transcriptional regulator	1.28462	0.0237913	0.0467606	up	mRNA				gene0365	-	integral inner membrane protein	-1.80753	4.24372e-10	3.02551e-09	down	mRNA
gene2071	rarD	transporter	1.33125	0.0243148	0.0476752	up	mRNA				gene2846	sfcA	NAD-dependent malic enzyme 4	-1.57955	4.33235e-10	3.083e-09	down	mRNA
gene1791	-	TepA	1.66398	0.0243438	0.0477092	up	mRNA				gene0994	-	CBS domain-containing protein	-2.91865	4.38646e-10	3.11576e-09	down	mRNA
gene3898	-	hypothetical protein	1.66442	0.0248428	0.0486405	up	mRNA				gene1935	rspB	alcohol dehydrogenase	-1.97643	4.64512e-10	3.29342e-09	down	mRNA
gene3599	-	cell wall-binding protein	1.03785	0.0250499	0.0489993	up	mRNA				gene0294	-	membrane protein	-1.72205	4.67032e-10	3.30522e-09	down	mRNA
gene3357	-	MarR family transcriptional regulator	1.66109	0.0253885	0.0495905	up	mRNA				gene2533	recO	DNA repair protein	-1.66038	5.09473e-10	3.58584e-09	down	mRNA
gene0655	tsaE	tRNA (N6-adenosine(37)-N6)-threonylcarbamoyltransferase complex ATPase TsaE	1.66007	0.0254688	0.049684	up	mRNA				gene0688	-	hypothetical protein	-1.8951	5.35979e-10	3.75867e-09	down	mRNA
gene3895	katE	catalase	1.84593	0.025606	0.0499201	up	mRNA				gene4079	-	membrane protein	-1.66259	5.91176e-10	4.13074e-09	down	mRNA
sRNA0217			9.89756	3.33688e-34	6.21266e-32	up	sRNA				gene1793	ftsK	cell division protein FtsK	-1.3286	6.20586e-10	4.32058e-09	down	mRNA
sRNA0102			8.2986	5.55027e-26	4.13343e-24	up	sRNA				gene3343	secG	preprotein translocase subunit SecG	-1.42461	7.10325e-10	4.91872e-09	down	mRNA
sRNA0178			10.6091	4.97611e-23	2.3979e-21	up	sRNA				gene3756	-	hypothetical protein	-2.61205	7.345e-10	5.077e-09	down	mRNA
sRNA0414			3.02256	1.69609e-18	4.54066e-17	up	sRNA				gene3723	murA	UDP-N-acetylglucosamine 1-carboxyvinyltransferase	-1.42855	7.51753e-10	5.1777e-09	down	mRNA
sRNA0113			11.533	1.49718e-15	2.78748e-14	up	sRNA				gene1641	-	molybdenum ABC transporter ATP-binding protein	-1.7513	7.96896e-10	5.47883e-09	down	mRNA
sRNA0419			4.8018	1.70845e-15	3.13323e-14	up	sRNA				gene0390	-	hypothetical protein	-2.78349	8.16929e-10	5.60658e-09	down	mRNA
sRNA0442			5.24933	3.58124e-15	6.3501e-14	up	sRNA				gene1890	-	hypothetical protein	-1.55717	8.71996e-10	5.95273e-09	down	mRNA
sRNA0374			4.20707	6.545e-15	1.13594e-13	up	sRNA				gene3867	menA	prenyltransferase	-1.31013	1.0414e-09	7.05917e-09	down	mRNA
sRNA0459			4.89746	7.49518e-15	1.29537e-13	up	sRNA				gene2963	ytrC_D	ABC transporter permease	-1.9713	1.22452e-09	8.26685e-09	down	mRNA
sRNA0508			3.85458	1.66777e-14	2.73247e-13	up	sRNA				gene2611	-	hypothetical protein	-2.19957	1.30102e-09	8.72699e-09	down	mRNA
sRNA0434			10.7565	2.09094e-14	3.41215e-13	up	sRNA				gene2354	-	membrane protein	-1.70721	1.3268e-09	8.8845e-09	down	mRNA
sRNA0200			11.7189	3.13639e-14	5.01823e-13	up	sRNA				gene3999	desR	DNA-binding response regulator	-1.66477	1.33804e-09	8.94421e-09	down	mRNA
sRNA0405			5.84742	4.3981e-14	6.90215e-13	up	sRNA				gene0432	ycnJ	copper transporter	-1.49309	1.42752e-09	9.49303e-09	down	mRNA
sRNA0396			4.80859	2.13276e-13	3.07597e-12	up	sRNA				gene3779	-	membrane protein	-2.17597	1.43952e-09	9.5563e-09	down	mRNA
sRNA0411			3.85467	3.66881e-13	5.11138e-12	up	sRNA				gene2784	cdaR	hypothetical protein	-1.74723	1.51938e-09	1.00691e-08	down	mRNA
sRNA0015			4.96467	4.65643e-13	6.40025e-12	up	sRNA				gene3456	cd	alpha-glycosidase	-1.61533	1.78349e-09	1.1779e-08	down	mRNA
sRNA0496			5.58202	1.11435e-12	1.43534e-11	up	sRNA				gene1142	gerPE	germination protein GerPE	-1.91782	1.85382e-09	1.22016e-08	down	mRNA
sRNA0323			6.99673	1.77254e-12	2.25476e-11	up	sRNA				gene0499	dctS	histidine kinase	-1.44011	2.01686e-09	1.32072e-08	down	mRNA
sRNA0175			4.59031	5.05094e-12	6.23152e-11	up	sRNA				gene1126	-	TVP38/TMEM64 family protein	-2.10407	2.2537e-09	1.46833e-08	down	mRNA
sRNA0176			5.55708	5.22025e-12	6.42106e-11	up	sRNA				gene3417	epsL	UDP-galactose phosphate transferase	-3.04733	2.35262e-09	1.52762e-08	down	mRNA
sRNA0366			8.53337	5.43334e-12	6.64328e-11	up	sRNA				gene1001	glpK	glycerol kinase	-1.81229	2.90868e-09	1.87919e-08	down	mRNA
sRNA0210			9.77757	6.68736e-12	8.0563e-11	up	sRNA				gene3792	rocE	amino acid permease	-1.95955	3.04062e-09	1.96115e-08	down	mRNA
sRNA0101			9.38237	2.06104e-11	2.33851e-10	up	sRNA				gene0002	dnaN	DNA polymerase III subunit beta	-1.68897	3.17586e-09	2.03815e-08	down	mRNA
sRNA0244			9.71768	3.61736e-11	3.9723e-10	up	sRNA				gene3633	-	tyrosine protein phosphatase	-1.62578	3.57328e-09	2.28559e-08	down	mRNA
sRNA0207			10.906	4.5346e-11	4.93982e-10	up	sRNA				gene2815	dnaI	primosomal protein DnaI	-1.53601	3.68065e-09	2.34649e-08	down	mRNA
sRNA0192			10.4023	2.09126e-10	2.07405e-09	up	sRNA				gene2661	mnmA	tRNA 2-thiouridine(34) synthase MnmA	-1.36434	3.8405e-09	2.44436e-08	down	mRNA
sRNA0449			9.90182	2.31547e-10	2.25814e-09	up	sRNA				gene2223	oxdD	oxalate decarboxylase	-1.82527	4.30849e-09	2.71978e-08	down	mRNA
sRNA0282			4.2266	3.52317e-10	3.3717e-09	up	sRNA				gene3734	-	multidrug ABC transporter ATP-binding protein	-1.59635	4.79628e-09	3.01782e-08	down	mRNA
sRNA0504			5.0483	5.12173e-10	4.82267e-09	up	sRNA				gene3282	-	hypothetical protein	-4.1411	5.30156e-09	3.2717e-08	down	mRNA
sRNA0283			8.29434	8.37557e-10	7.55646e-09	up	sRNA				gene1697	recG	ATP-dependent DNA helicase	-1.41069	6.94457e-09	4.22479e-08	down	mRNA
sRNA0341			4.50047	1.13158e-09	1.00107e-08	up	sRNA				gene2825	-	sporulation membrane protein YtaF	-1.98239	8.69136e-09	5.25432e-08	down	mRNA
sRNA0205			9.77685	1.31451e-09	1.14803e-08	up	sRNA				gene3196	msmX	glycerol-3-phosphate ABC transporter ATP-binding protein	-1.50673	9.70687e-09	5.83168e-08	down	mRNA
sRNA0477			4.30697	1.82859e-09	1.5604e-08	up	sRNA				gene2212	panD	aspartate 1-decarboxylase	-1.65147	1.03825e-08	6.22788e-08	down	mRNA
sRNA0360			6.35794	1.8713e-09	1.58692e-08	up	sRNA				gene0894	-	hypothetical protein	-1.77227	1.12041e-08	6.71029e-08	down	mRNA
sRNA0090			8.01311	6.8971e-09	5.29036e-08	up	sRNA				gene0882	-	metal-dependent hydrolase	-1.47301	1.21344e-08	7.22259e-08	down	mRNA
sRNA0333			5.22162	1.3615e-08	9.99412e-08	up	sRNA				gene3428	epsA	hypothetical protein	-3.41912	1.21544e-08	7.22334e-08	down	mRNA
sRNA0491			6.8121	2.35835e-08	1.66262e-07	up	sRNA				gene3066	-	hypothetical protein	-1.7076	1.30844e-08	7.75217e-08	down	mRNA
sRNA0221			3.52064	3.34572e-08	2.31488e-07	up	sRNA				gene3508	-	hypothetical protein	-1.47612	1.4107e-08	8.3452e-08	down	mRNA
sRNA0529			3.3341	4.02823e-08	2.74081e-07	up	sRNA				gene3773	-	hypothetical protein	-1.96361	1.42078e-08	8.38623e-08	down	mRNA
sRNA0421			6.87146	4.1549e-08	2.8037e-07	up	sRNA				gene0336	amyA	alpha-amylase	-2.24869	1.42416e-08	8.38623e-08	down	mRNA
sRNA0202			8.70531	4.21071e-08	2.83669e-07	up	sRNA				gene1922	tlp	small, acid-soluble spore protein Tlp	-3.70236	1.43475e-08	8.42288e-08	down	mRNA
sRNA0133			8.77184	4.73646e-08	3.12912e-07	up	sRNA				gene1685	rlmN	23S rRNA (adenine(2503)-C(2))-methyltransferase RlmN	-1.22416	1.50123e-08	8.7864e-08	down	mRNA
sRNA0538			8.90662	8.17788e-08	5.16098e-07	up	sRNA				gene0881	yhcO	barnase inhibitor	-1.5171	1.61416e-08	9.43303e-08	down	mRNA
sRNA0290			3.81341	8.19003e-08	5.16098e-07	up	sRNA				gene3105	comP	histidine kinase	-1.79565	1.62731e-08	9.4955e-08	down	mRNA
sRNA0212			8.55095	8.69816e-08	5.46437e-07	up	sRNA				gene2714	spoIIB	stage II sporulation protein B	-3.19461	1.76047e-08	1.02107e-07	down	mRNA
sRNA0158			5.67615	9.79763e-08	6.10823e-07	up	sRNA				gene1447	-	hydrolase	-1.68736	2.00771e-08	1.15924e-07	down	mRNA
sRNA0430			4.2806	2.07128e-07	1.22071e-06	up	sRNA				gene0164	secY	preprotein translocase subunit SecY	-1.61424	2.06999e-08	1.19163e-07	down	mRNA
sRNA0593			8.21983	3.21763e-07	1.82288e-06	up	sRNA				gene2188	-	YpzG family protein	-6.42462	2.08887e-08	1.19893e-07	down	mRNA
sRNA0288			7.7626	3.88415e-07	2.14703e-06	up	sRNA				gene2326	dacC	D-alanyl-D-alanine carboxypeptidase	-2.44065	2.29548e-08	1.31165e-07	down	mRNA
sRNA0433			2.77623	6.58362e-07	3.47507e-06	up	sRNA				gene1722	smf	DNA protecting protein DprA	-1.23938	2.76298e-08	1.56258e-07	down	mRNA
sRNA0116			6.37391	1.34492e-06	6.69928e-06	up	sRNA				gene0081	spoIIE	stage II sporulation protein E	-2.68599	2.81055e-08	1.58716e-07	down	mRNA
sRNA0509			3.7648	2.04745e-06	9.91195e-06	up	sRNA				gene1686	prpC	phosphorylated protein phosphatase	-1.40903	2.88701e-08	1.62795e-07	down	mRNA
sRNA0541			7.35075	2.0636e-06	9.96759e-06	up	sRNA				gene4052	-	serine protease	-1.34126	3.04168e-08	1.71017e-07	down	mRNA
sRNA0307			2.95345	2.20167e-06	1.05474e-05	up	sRNA				gene1159	norG	GntR family transcriptional regulator	-1.43704	3.15982e-08	1.77143e-07	down	mRNA
sRNA0002			6.58833	2.47581e-06	1.17644e-05	up	sRNA				gene1939	kdgR	LacI family transcriptional regulator	-1.5444	3.32519e-08	1.86143e-07	down	mRNA
sRNA0557			6.02635	3.03818e-06	1.42222e-05	up	sRNA				gene2581	-	polysaccharide deacetylase	-2.17164	3.47425e-08	1.94205e-07	down	mRNA
sRNA0539			7.50535	3.88622e-06	1.78732e-05	up	sRNA				gene3032	-	hypothetical protein	-1.78149	3.48292e-08	1.94408e-07	down	mRNA
sRNA0549			2.16682	7.33291e-06	3.21236e-05	up	sRNA				gene3639	-	ATP-dependent helicase	-1.30747	3.59012e-08	1.99814e-07	down	mRNA
sRNA0239			4.6189	8.91906e-06	3.84589e-05	up	sRNA				gene3134	entE	2,3-dihydroxybenzoate-AMP ligase	-1.64313	3.61081e-08	2.00676e-07	down	mRNA
sRNA0432			3.53168	9.9265e-06	4.25303e-05	up	sRNA				gene1975	-	carboxylase	-2.04931	3.69559e-08	2.05092e-07	down	mRNA
sRNA0315			3.01732	1.11301e-05	4.72914e-05	up	sRNA				gene2336	nhaC	Na+/H+ antiporter NhaC	-1.41579	3.73293e-08	2.06866e-07	down	mRNA
sRNA0249			4.5788	1.15786e-05	4.90953e-05	up	sRNA				gene0496	-	DUF4937 domain-containing protein	-1.34618	4.07713e-08	2.25293e-07	down	mRNA
sRNA0436			2.92772	1.3327e-05	5.58723e-05	up	sRNA				gene1282	mgtC	methyltransferase	-1.78028	4.16005e-08	2.29219e-07	down	mRNA
sRNA0584			3.82585	2.48002e-05	9.92979e-05	up	sRNA				gene0897	sspK	small, acid-soluble spore protein K	-2.78574	5.05367e-08	2.76482e-07	down	mRNA
sRNA0033			5.32678	2.8855e-05	0.000114636	up	sRNA				gene2340	-	putative protein yqxK	-1.2323	5.30349e-08	2.89098e-07	down	mRNA
sRNA0581			1.73951	6.48334e-05	0.000241197	up	sRNA				gene0244	-	ABC transporter permease	-1.70554	5.30674e-08	2.89098e-07	down	mRNA
sRNA0429			4.01303	6.70805e-05	0.000248204	up	sRNA				gene0799	-	putative tricarboxylic transport membrane protein	-1.60868	5.40347e-08	2.93538e-07	down	mRNA
sRNA0416			5.07553	9.39512e-05	0.000340251	up	sRNA				gene3638	-	hypothetical protein	-1.39101	5.8616e-08	3.16641e-07	down	mRNA
sRNA0362			6.43468	9.58006e-05	0.000346612	up	sRNA				gene3401	-	permease	-1.71306	6.04487e-08	3.26085e-07	down	mRNA
sRNA0199			5.15999	9.67808e-05	0.000349264	up	sRNA				gene3468	-	hypothetical protein	-1.35307	6.34164e-08	3.41616e-07	down	mRNA
sRNA0573			2.89402	0.000106637	0.000379814	up	sRNA				gene0804	-	MOSC domain-containing protein	-1.46542	6.39265e-08	3.43883e-07	down	mRNA
sRNA0481			2.96707	0.000120995	0.000422863	up	sRNA				gene3670	-	hypothetical protein	-2.28628	6.71091e-08	3.60501e-07	down	mRNA
sRNA0324			6.2335	0.000127198	0.000443408	up	sRNA				gene2289	-	c-type cytochrome biogenesis protein CcsB	-1.37188	7.80763e-08	4.17092e-07	down	mRNA
sRNA0139			7.40577	0.000127949	0.000444631	up	sRNA				gene0991	srtA	class D sortase	-1.50903	8.34391e-08	4.44109e-07	down	mRNA
sRNA0533			4.8961	0.000159367	0.000542165	up	sRNA				gene0618	-	membrane protein	-2.83291	8.52924e-08	4.52507e-07	down	mRNA
sRNA0536			6.59456	0.000288778	0.000931367	up	sRNA				gene3693	atpG	ATP synthase subunit gamma	-1.17703	8.54545e-08	4.52744e-07	down	mRNA
sRNA0542			6.21258	0.000328612	0.00104353	up	sRNA				gene0171	ecfA2	energy-coupling factor transporter ATPase	-1.36061	8.66616e-08	4.5851e-07	down	mRNA
sRNA0482			6.3406	0.000420356	0.00130536	up	sRNA				gene0241	-	two-component sensor histidine kinase	-1.37486	9.33849e-08	4.9273e-07	down	mRNA
sRNA0268			1.51846	0.00046647	0.00143014	up	sRNA				gene2622	-	transcriptional regulator	-1.31958	9.74788e-08	5.12228e-07	down	mRNA
sRNA0364			1.37352	0.0011427	0.00317321	up	sRNA				gene3132	dhbF	non-ribosomal peptide synthetase	-2.13066	1.00035e-07	5.24946e-07	down	mRNA
sRNA0336			6.68165	0.00125009	0.00342057	up	sRNA				gene0817	treB	trehalose permease IIC protein	-2.78722	1.10093e-07	5.74688e-07	down	mRNA
sRNA0127			5.89214	0.00134935	0.00366022	up	sRNA				gene3634	-	tyrosine protein kinase	-1.27388	1.32782e-07	6.8836e-07	down	mRNA
sRNA0438			1.80257	0.00176023	0.00464855	up	sRNA				gene1425	ligD	ATP-dependent DNA ligase	-1.96199	1.46167e-07	7.54413e-07	down	mRNA
sRNA0144			4.55542	0.00181829	0.00478645	up	sRNA				gene0083	-	serine/threonine protein kinase	-1.91732	1.46306e-07	7.54413e-07	down	mRNA
sRNA0148			11.4017	0.00351922	0.00869405	up	sRNA				gene4048	-	two-component sensor histidine kinase	-1.69443	1.46749e-07	7.55687e-07	down	mRNA
sRNA0085			11.4017	0.00351922	0.00869405	up	sRNA				gene3414	epsO	pyruvyl transferase	-2.14703	1.50233e-07	7.71568e-07	down	mRNA
sRNA0084			11.4017	0.00351922	0.00869405	up	sRNA				gene2809	lytS	histidine kinase	-1.54771	1.59252e-07	8.168e-07	down	mRNA
sRNA0118			3.27495	0.00360115	0.00889108	up	sRNA				gene0024	yaaH	spore gernimation protein	-1.55746	1.67682e-07	8.58896e-07	down	mRNA
sRNA0580			2.0664	0.00443863	0.0106694	up	sRNA				gene3671	-	transcriptional regulator	-1.58557	1.68816e-07	8.6356e-07	down	mRNA
sRNA0011			1.10352	0.00533527	0.0125738	up	sRNA				gene0668	-	hypothetical protein	-2.01789	1.73435e-07	8.8484e-07	down	mRNA
sRNA0285			3.53638	0.00577603	0.013494	up	sRNA				gene3453	ganQ	sugar ABC transporter permease	-2.73769	1.75596e-07	8.93499e-07	down	mRNA
sRNA0163			1.90704	0.00603021	0.0139863	up	sRNA				gene0802	nos	nitric oxide synthase	-1.41571	1.86287e-07	9.45409e-07	down	mRNA
sRNA0495			3.97558	0.00848004	0.0189597	up	sRNA				gene3400	gntK	gluconate kinase	-1.38436	1.90817e-07	9.67122e-07	down	mRNA
sRNA0103			1.68275	0.00979363	0.0216368	up	sRNA				gene2279	recQ	ATP-dependent DNA helicase	-1.18532	2.01625e-07	1.01922e-06	down	mRNA
sRNA0379			2.42369	0.0133041	0.0279884	up	sRNA				gene0839	-	mechanosensitive ion channel protein MscS	-1.90201	2.05917e-07	1.03956e-06	down	mRNA
sRNA0413			2.0202	0.0151356	0.0313582	up	sRNA				gene4054	-	yycFG regulatory protein	-1.2534	2.08994e-07	1.05371e-06	down	mRNA
sRNA0087			1.53033	0.0162595	0.0334836	up	sRNA				gene1304	uxaB	altronate oxidoreductase	-1.55657	2.26063e-07	1.13532e-06	down	mRNA
sRNA0129			3.48715	0.0171841	0.0351754	up	sRNA				gene1599	coxC	cytochrome B oxidoreductase	-1.88042	2.60846e-07	1.29985e-06	down	mRNA
sRNA0294			4.87578	0.0200583	0.0403569	up	sRNA				gene3004	menD	2-succinyl-5-enolpyruvyl-6-hydroxy-3-cyclohexene-1-carboxylic-acid synthase	-1.45596	2.66517e-07	1.32639e-06	down	mRNA
sRNA0088			1.93526	0.020363	0.0408457	up	sRNA				gene1957	fabD	malonyl CoA-acyl carrier protein transacylase	-1.35186	2.75894e-07	1.36953e-06	down	mRNA
sRNA0417			1.9347	0.0219233	0.0436335	up	sRNA				gene2411	gltA	citrate synthase 3	-3.32286	2.82365e-07	1.39985e-06	down	mRNA
gene1672	-	precorrin-2 dehydrogenase sirohydrochlorin	-3.47359	1.6771e-42	4.5796e-40	down	mRNA				gene4053	-	metallo-hydrolase	-1.34205	2.8407e-07	1.40649e-06	down	mRNA
gene2725	hemC	hydroxymethylbilane synthase	-3.21492	9.19426e-32	1.29861e-29	down	mRNA				gene3709	-	hypothetical protein	-2.65595	2.91768e-07	1.44275e-06	down	mRNA
gene3368	-	MFS transporter	-4.83239	8.57655e-31	1.0978e-28	down	mRNA				gene1478	-	multidrug transporter MatE	-4.63488	2.95229e-07	1.458e-06	down	mRNA
gene3907	cydD	thiol reductant ABC exporter subunit CydD	-4.39339	4.32733e-29	4.79047e-27	down	mRNA				gene3139	-	oxidoreductase	-1.46646	3.01045e-07	1.48292e-06	down	mRNA
gene3908	cydB	cytochrome C nitrate reductase	-4.03656	1.25424e-26	1.14164e-24	down	mRNA				gene1409	isp	serine protease	-2.54423	3.03793e-07	1.49455e-06	down	mRNA
gene2726	hemX	cytochrome c	-3.7284	4.33856e-26	3.35297e-24	down	mRNA				gene0782	yitG	MFS transporter	-2.04135	3.47026e-07	1.69858e-06	down	mRNA
gene0618	-	membrane protein	-5.50986	3.1896e-25	2.17744e-23	down	mRNA				gene3287	-	iron-dicitrate transporter ATP-binding subunit	-1.48102	3.70748e-07	1.80893e-06	down	mRNA
gene2724	hemD	uroporphyrinogen III methyltransferase	-3.53504	1.01645e-24	6.40517e-23	down	mRNA				gene0627	-	UDP-glucosyltransferase	-1.23286	3.70978e-07	1.80893e-06	down	mRNA
gene0506	-	acyl-CoA dehydrogenase	-2.77969	1.78877e-24	1.09356e-22	down	mRNA				gene2487	-	membrane protein	-1.26362	3.71909e-07	1.81118e-06	down	mRNA
gene3893	manA	mannose-6-phosphate isomerase	-6.20222	5.1673e-24	2.82203e-22	down	mRNA				gene2412	-	acyl-CoA dehydrogenase	-4.01283	3.76056e-07	1.82907e-06	down	mRNA
gene0456	-	YdaD	-3.53895	2.10828e-23	1.0931e-21	down	mRNA				gene2430	tlyA	rRNA methyltransferase	-1.31753	3.98045e-07	1.9263e-06	down	mRNA
gene3371	-	hypothetical protein	-5.02143	4.27226e-23	2.10834e-21	down	mRNA				gene2276	-	hypothetical protein	-2.17069	4.15691e-07	2.00666e-06	down	mRNA
gene0090	cysK	cysteine synthase A	-3.23927	1.21834e-22	5.48385e-21	down	mRNA				gene3044	hmp	dihydropteridine reductase	-2.49187	4.23706e-07	2.04279e-06	down	mRNA
gene3309	cysJ	sulfite reductase	-2.64073	1.2322e-21	4.94813e-20	down	mRNA				gene1032	-	hypothetical protein	-1.10456	4.51561e-07	2.17166e-06	down	mRNA
gene1379	-	MFS transporter	-3.76054	3.30881e-21	1.23208e-19	down	mRNA				gene2518	nfo	deoxyribonuclease IV	-1.11857	4.58146e-07	2.20058e-06	down	mRNA
gene2847	dnaE	DNA polymerase III subunit alpha	-2.38375	3.57406e-21	1.31886e-19	down	mRNA				gene2287	resE	PAS domain-containing sensor histidine kinase	-1.61709	4.62174e-07	2.21717e-06	down	mRNA
gene1667	ylnA	anion permease	-3.8255	2.00015e-20	6.70652e-19	down	mRNA				gene1582	-	hypothetical protein	-1.49794	4.64632e-07	2.22619e-06	down	mRNA
gene0237	cidA	membrane protein	-3.82654	4.98149e-20	1.60663e-18	down	mRNA				gene1321	cwlA	N-acetylmuramoyl-L-alanine amidase	-1.48951	4.69231e-07	2.24266e-06	down	mRNA
gene3373	-	perosamine synthetase	-5.13049	7.31695e-20	2.27047e-18	down	mRNA				gene0140	rsmC	16S rRNA methyltransferase	-1.3367	4.98599e-07	2.37678e-06	down	mRNA
gene1670	cobA	uroporphyrinogen III methyltransferase	-3.83061	2.13008e-19	6.51106e-18	down	mRNA				gene0007	gyrA	DNA gyrase subunit A	-1.57868	4.99142e-07	2.37678e-06	down	mRNA
gene3372	-	polysaccharide biosynthesis protein	-5.1457	2.889e-19	8.5749e-18	down	mRNA				gene0455	-	acyl--CoA ligase	-1.2361	5.03792e-07	2.39596e-06	down	mRNA
gene1668	sat	sulfate adenylyltransferase	-4.36613	3.01042e-19	8.871e-18	down	mRNA				gene3149	fnr	Ferredoxin--NADP reductase 2	-1.15416	5.08825e-07	2.41692e-06	down	mRNA
gene0877	-	hypothetical protein	-2.86532	3.39354e-19	9.7887e-18	down	mRNA				gene0163	rplO	50S ribosomal protein L15	-1.87147	5.11801e-07	2.42807e-06	down	mRNA
gene2661	mnmA	tRNA 2-thiouridine(34) synthase MnmA	-2.33825	5.6583e-19	1.60947e-17	down	mRNA				gene2522	-	Nif3-like dinuclear metal center hexameric protein	-1.22013	5.55836e-07	2.62728e-06	down	mRNA
gene1252	-	ABC transporter ATP-binding protein	-2.73988	6.62394e-19	1.85833e-17	down	mRNA				gene2033	-	hypothetical protein	-1.41338	5.79043e-07	2.73028e-06	down	mRNA
gene0002	dnaN	DNA polymerase III subunit beta	-2.97668	1.26576e-18	3.45638e-17	down	mRNA				gene2721	spoVID	peptidoglycan-binding protein	-1.63364	5.95476e-07	2.79755e-06	down	mRNA
gene3374	galE	NAD-dependent dehydratase	-4.99345	1.67452e-18	4.51238e-17	down	mRNA				gene2565	comEC	competence protein ComE	-2.00128	5.95487e-07	2.79755e-06	down	mRNA
gene1669	cysC	adenylyl-sulfate kinase	-4.04248	2.03399e-18	5.33781e-17	down	mRNA				gene1594	-	heme A synthase	-1.3746	6.46292e-07	3.02151e-06	down	mRNA
gene1671	sirB	sirohydrochlorin ferrochelatase	-3.65874	5.98404e-18	1.50372e-16	down	mRNA				gene2778	rnhC	ribonuclease HIII	-1.16984	6.56381e-07	3.06496e-06	down	mRNA
gene3084	-	MFS transporter	-2.43489	1.19696e-17	2.91831e-16	down	mRNA				gene2968	-	hypothetical protein	-5.90163	6.82394e-07	3.17874e-06	down	mRNA
gene0635	pbuE	MFS transporter	-3.06861	1.65691e-17	3.96883e-16	down	mRNA				gene3317	copZ	copper chaperone CopZ	-1.85384	7.03575e-07	3.26557e-06	down	mRNA
gene3932	katE	catalase HPII	-2.03234	1.90686e-17	4.51474e-16	down	mRNA				gene2060	-	superoxide dismutase	-1.63041	7.10894e-07	3.29557e-06	down	mRNA
gene1666	cysH	phosphoadenosine phosphosulfate reductase	-3.08213	4.2128e-17	9.64002e-16	down	mRNA				gene1141	gerPF	spore germination protein	-1.6761	8.18296e-07	3.78438e-06	down	mRNA
gene3308	cysI	sulfite reductase subunit beta	-2.76111	7.12553e-17	1.58615e-15	down	mRNA				gene2813	-	hypothetical protein	-1.49159	8.31431e-07	3.8368e-06	down	mRNA
gene0241	-	two-component sensor histidine kinase	-2.71564	1.08587e-16	2.35329e-15	down	mRNA				gene0683	-	hypothetical protein	-1.44393	8.3252e-07	3.8368e-06	down	mRNA
gene3375	-	pyridoxal phosphate-dependent aminotransferase	-5.19599	1.29711e-16	2.76716e-15	down	mRNA				gene3147	ndh	NADH dehydrogenase	-1.4479	8.32616e-07	3.8368e-06	down	mRNA
gene3909	cydA	cytochrome ubiquinol oxidase subunit I	-3.61945	1.38789e-16	2.91528e-15	down	mRNA				gene0888	-	YfhD family protein	-1.75697	8.51447e-07	3.91889e-06	down	mRNA
gene3587	-	poly-gamma-glutamate synthase PgsB	-4.27833	2.58018e-16	5.20612e-15	down	mRNA				gene3685	yfbK	hypothetical protein	-1.55184	8.68833e-07	3.98939e-06	down	mRNA
gene1251	-	ABC transporter permease	-2.71308	4.73271e-16	9.18728e-15	down	mRNA				gene2724	hemD	uroporphyrinogen III methyltransferase	-1.629	8.81335e-07	4.03719e-06	down	mRNA
gene0459	-	general stress protein	-1.91562	8.21554e-16	1.57247e-14	down	mRNA				gene3404	-	transposase	-1.33751	1.03407e-06	4.68121e-06	down	mRNA
gene3370	-	hypothetical protein	-4.60155	1.04998e-15	1.97568e-14	down	mRNA				gene2141	hlyIII	hemolysin D	-1.22503	1.06099e-06	4.79186e-06	down	mRNA
gene3376	wbpA	UDP-glucose 6-dehydrogenase	-4.77265	3.22457e-15	5.74254e-14	down	mRNA				gene1137	addA	helicase-exonuclease AddAB subunit AddA	-1.15252	1.08429e-06	4.87994e-06	down	mRNA
gene0242	-	DNA-binding response regulator	-2.69892	4.8033e-15	8.40782e-14	down	mRNA				gene2951	-	hypothetical protein	-2.36734	1.10787e-06	4.97446e-06	down	mRNA
gene3511	-	MFS transporter	-3.13323	7.69623e-15	1.32453e-13	down	mRNA				gene0663	tatC	twin arginine-targeting protein translocase TatC	-1.31483	1.12337e-06	5.03816e-06	down	mRNA
gene3003	menH	2-succinyl-6-hydroxy-2,4-cyclohexadiene-1-carboxylate synthase	-1.94426	8.93917e-15	1.51929e-13	down	mRNA				gene2878	-	transcriptional regulator	-1.75445	1.17362e-06	5.25135e-06	down	mRNA
gene0760	-	hypothetical protein	-3.78662	1.07329e-14	1.80913e-13	down	mRNA				gene0254	glpQ	glycerophosphodiester phosphodiesterase	-1.8077	1.24187e-06	5.54384e-06	down	mRNA
gene1535	fruK	1-phosphofructokinase	-3.65932	2.29375e-14	3.72826e-13	down	mRNA				gene3710	spoIIR	stage II sporulation protein R	-2.29946	1.28347e-06	5.70972e-06	down	mRNA
gene2815	dnaI	primosomal protein DnaI	-2.44098	3.116e-14	5.00514e-13	down	mRNA				gene2441	spoIIIAH	stage III sporulation protein AH	-1.9823	1.28994e-06	5.73189e-06	down	mRNA
gene0624	ttuC	tartrate dehydrogenase	-3.81297	4.13413e-14	6.53799e-13	down	mRNA				gene1661	pyrDII	dihydroorotate dehydrogenase electron transfer subunit	-1.27574	1.33538e-06	5.927e-06	down	mRNA
gene0403	yxeP	hydrolase	-2.35695	4.89887e-14	7.6587e-13	down	mRNA				gene1201	-	peptide ABC transporter permease	-1.23748	1.45476e-06	6.43465e-06	down	mRNA
gene1195	fabH	3-oxoacyl-ACP synthase	-1.91266	6.46289e-14	1.00654e-12	down	mRNA				gene3936	-	MFS transporter	-2.26874	1.504e-06	6.6341e-06	down	mRNA
gene4092	-	NAD(P)H nitroreductase	-2.55946	8.53102e-14	1.30873e-12	down	mRNA				gene3084	-	MFS transporter	-1.51426	1.50501e-06	6.6341e-06	down	mRNA
gene2623	ynfM	MFS transporter	-3.77037	1.18675e-13	1.7871e-12	down	mRNA				gene2355	-	hypothetical protein	-1.6782	1.6129e-06	7.07825e-06	down	mRNA
gene3724	talA	transaldolase	-2.67959	1.68943e-13	2.48918e-12	down	mRNA				gene3836	qoxC	cytochrome aa3 quinol oxidase subunit III	-1.25362	1.61311e-06	7.07825e-06	down	mRNA
gene3783	bacF	aspartate aminotransferase	-2.7896	2.19401e-13	3.15321e-12	down	mRNA				gene0281	ycbA	histidine kinase	-1.73019	1.63091e-06	7.14819e-06	down	mRNA
gene4078	-	hypothetical protein	-2.23848	2.95276e-13	4.22885e-12	down	mRNA				gene0165	adk	adenylate kinase	-1.80016	1.7159e-06	7.50071e-06	down	mRNA
gene2287	resE	PAS domain-containing sensor histidine kinase	-1.88607	3.41039e-13	4.76756e-12	down	mRNA				gene2295	spmA	spore maturation protein	-2.15283	1.71717e-06	7.50071e-06	down	mRNA
gene3369	-	endonuclease	-4.3423	3.87042e-13	5.37398e-12	down	mRNA				gene3135	entC	isochorismate synthase EntC	-1.33015	1.80582e-06	7.87902e-06	down	mRNA
gene0125	gltX	glutamate--tRNA ligase	-1.94411	4.49937e-13	6.20519e-12	down	mRNA				gene2501	pstB	phosphate ABC transporter ATP-binding protein	-1.78809	1.81971e-06	7.93065e-06	down	mRNA
gene0171	ecfA2	energy-coupling factor transporter ATPase	-1.97748	5.18806e-13	7.08536e-12	down	mRNA				gene0575	czcD	cation transporter	-1.56941	1.8652e-06	8.10142e-06	down	mRNA
gene0455	-	acyl--CoA ligase	-2.09383	5.18947e-13	7.08536e-12	down	mRNA				gene1916	sspO	small acid-soluble spore protein O	-6.97646	1.89065e-06	8.19351e-06	down	mRNA
gene3848	efeB	deferrochelatase	-3.0826	5.74215e-13	7.78803e-12	down	mRNA				gene0242	-	DNA-binding response regulator	-1.52165	1.93698e-06	8.37547e-06	down	mRNA
gene3346	-	transcriptional regulator	-3.8643	6.1055e-13	8.19938e-12	down	mRNA				gene2726	hemX	cytochrome c	-2.41075	2.15117e-06	9.26013e-06	down	mRNA
gene3906	cydC	amino acid ABC transporter ATP-binding protein	-3.78897	6.28975e-13	8.3918e-12	down	mRNA				gene2691	yrbB	sporulation protein	-1.16721	2.22644e-06	9.5628e-06	down	mRNA
gene1045	mdlA	multidrug ABC transporter ATP-binding protein	-3.12122	1.01631e-12	1.31735e-11	down	mRNA				gene2551	prmA	ribosomal protein L11 methyltransferase	-1.27226	2.47777e-06	1.05251e-05	down	mRNA
gene0472	poxL	pyruvate oxidase	-2.11361	1.84335e-12	2.33757e-11	down	mRNA				gene3819	-	hypothetical protein	-2.5704	2.57167e-06	1.0888e-05	down	mRNA
gene0638	-	MFS transporter	-2.72031	1.8899e-12	2.3892e-11	down	mRNA				gene0243	-	antibiotic ABC transporter ATP-binding protein	-1.89012	2.61488e-06	1.10346e-05	down	mRNA
gene0196	-	aspartate aminotransferase family protein	-2.67131	2.41376e-12	3.02348e-11	down	mRNA				gene4047	-	molybdenum cofactor synthesis protein 3	-1.65967	2.69505e-06	1.13357e-05	down	mRNA
gene3004	menD	2-succinyl-5-enolpyruvyl-6-hydroxy-3-cyclohexene-1-carboxylic-acid synthase	-2.39995	5.40681e-12	6.63063e-11	down	mRNA				gene2006	gltC	LysR family transcriptional regulator	-1.30309	2.73281e-06	1.1482e-05	down	mRNA
gene3739	narH	nitrate reductase subunit beta	-4.04465	6.48987e-12	7.86465e-11	down	mRNA				gene2786	glcF	glycolate oxidase	-1.61191	2.83344e-06	1.18789e-05	down	mRNA
gene4089	-	MFS transporter	-2.35741	7.27293e-12	8.68511e-11	down	mRNA				gene2662	iscS	cysteine desulfurase	-1.40566	3.18996e-06	1.33013e-05	down	mRNA
gene0236	-	hypothetical protein	-4.27548	1.12943e-11	1.32554e-10	down	mRNA				gene1921	sspN	small, acid-soluble spore protein N	-5.6329	3.44708e-06	1.43424e-05	down	mRNA
gene0524	rsbR	modulator protein	-2.07201	1.36325e-11	1.57736e-10	down	mRNA				gene3253	-	short-chain dehydrogenase/reductase	-1.35937	3.65311e-06	1.51019e-05	down	mRNA
gene3682	yfbK	putative protein ywmD	-3.15998	1.64837e-11	1.89124e-10	down	mRNA				gene2414	atoB	acetyl-CoA acetyltransferase	-2.42894	3.81447e-06	1.57352e-05	down	mRNA
gene3522	prfB	peptide chain release factor 2	-2.14152	2.42726e-11	2.71641e-10	down	mRNA				gene0807	-	hypothetical protein	-1.34744	3.97958e-06	1.63987e-05	down	mRNA
gene1304	uxaB	altronate oxidoreductase	-2.44199	2.44212e-11	2.7256e-10	down	mRNA				gene1019	-	amino acid permease	-1.75539	3.99109e-06	1.64286e-05	down	mRNA
gene2063	-	glycosyl transferase family 1	-2.4375	2.63231e-11	2.92988e-10	down	mRNA				gene2110	cgeC	spore biosynthesis protein CgeC	-3.41833	4.08322e-06	1.67899e-05	down	mRNA
gene4099	bdh	3-hydroxybutyrate dehydrogenase	-3.54211	4.24635e-11	4.65055e-10	down	mRNA				gene3645	mscL	large-conductance mechanosensitive channel	-1.54287	4.19722e-06	1.72403e-05	down	mRNA
gene2723	hemB	delta-aminolevulinic acid dehydratase	-2.62669	4.65163e-11	5.04049e-10	down	mRNA				gene0558	carD	transcription factor YdeB	-2.50961	4.27132e-06	1.75261e-05	down	mRNA
gene2814	-	TVP38/TMEM64 family membrane protein ytxB	-2.33582	5.0162e-11	5.40694e-10	down	mRNA				gene1091	hemY	protoporphyrinogen oxidase	-1.17335	4.40748e-06	1.80272e-05	down	mRNA
gene2292	rluB	ribosomal large subunit pseudouridine synthase B	-1.67444	6.12063e-11	6.49485e-10	down	mRNA				gene0141	rpoB	RPOB_BACA2 RecName: Full=DNA-directed RNA polymerase subunit beta	-1.09341	4.4893e-06	1.83277e-05	down	mRNA
gene3497	nagB	glucosamine-6-phosphate deaminase	-2.94281	6.53338e-11	6.87937e-10	down	mRNA				gene3907	cydD	thiol reductant ABC exporter subunit CydD	-1.63089	4.49046e-06	1.83277e-05	down	mRNA
gene3723	murA	UDP-N-acetylglucosamine 1-carboxyvinyltransferase	-2.28185	9.76352e-11	1.00229e-09	down	mRNA				gene0150	rplD	50S ribosomal protein L4	-1.66877	4.57355e-06	1.86471e-05	down	mRNA
gene3385	cggR	central glycolytic genes regulator	-3.8906	1.24414e-10	1.26452e-09	down	mRNA				gene2468	tapA	hypothetical protein	-2.5939	4.57912e-06	1.86501e-05	down	mRNA
gene3837	qoxB	cytochrome ubiquinol oxidase subunit I	-2.70809	1.33348e-10	1.35196e-09	down	mRNA				gene0006	gyrB	DNA gyrase subunit B	-1.17732	4.80953e-06	1.95061e-05	down	mRNA
gene2552	dnaJ	molecular chaperone DnaJ	-1.89736	1.34202e-10	1.35726e-09	down	mRNA				gene3430	pnbA	para-nitrobenzyl esterase	-1.29015	4.93097e-06	1.99777e-05	down	mRNA
gene3307	-	hypothetical protein	-2.34858	1.51738e-10	1.52333e-09	down	mRNA				gene4046	-	ABC transporter substrate-binding protein	-1.82664	5.17355e-06	2.08946e-05	down	mRNA
gene0389	-	phenolic acid decarboxylase subunit C	-2.57957	1.81877e-10	1.817e-09	down	mRNA				gene0825	lacI	LacI family transcriptional regulator	-1.05644	5.28353e-06	2.12942e-05	down	mRNA
gene1772	nusA	transcription termination/antitermination protein NusA	-1.87426	2.20567e-10	2.17174e-09	down	mRNA				gene3136	entA	2,3-dihydro-2,3-dihydroxybenzoate dehydrogenase	-1.25153	5.45154e-06	2.19255e-05	down	mRNA
gene2727	hemA	glutamyl-tRNA reductase	-2.29688	2.21643e-10	2.1771e-09	down	mRNA				gene3067	-	transporter	-1.34732	5.52942e-06	2.21939e-05	down	mRNA
gene0172	ecfT	cobalt ABC transporter permease	-2.30016	2.25815e-10	2.21277e-09	down	mRNA				gene0870	-	multidrug ABC transporter ATP-binding protein	-1.08275	5.52978e-06	2.21939e-05	down	mRNA
gene3002	menB	1,4-dihydroxy-2-naphthoyl-CoA synthase	-1.77306	2.30769e-10	2.25592e-09	down	mRNA				gene2975	pldB	phospholipase	-1.16328	6.0679e-06	2.43031e-05	down	mRNA
gene0277	mmuP	amino acid permease	-2.47161	2.57589e-10	2.50614e-09	down	mRNA				gene2904	acuA	acetoin utilization protein AcuA	-1.15103	6.47773e-06	2.5864e-05	down	mRNA
gene0417	-	iron ABC transporter permease	-2.92748	2.86793e-10	2.77707e-09	down	mRNA				gene3506	uvrA	ABC-ATPase UvrA	-1.19323	6.58236e-06	2.62546e-05	down	mRNA
gene0829	-	MFS transporter	-2.32935	3.10395e-10	2.99147e-09	down	mRNA				gene2982	-	peptidase	-1.38229	6.65051e-06	2.64716e-05	down	mRNA
gene1399	-	organic hydroperoxide resistance protein OhrA	-2.2404	3.27941e-10	3.14578e-09	down	mRNA				gene0182	-	polysaccharide deacetylase family sporulation protein PdaB	-4.61333	6.8563e-06	2.72626e-05	down	mRNA
gene0364	frmA	glutathione-dependent formaldehyde dehydrogenase	-1.99162	4.60014e-10	4.34151e-09	down	mRNA				gene2519	cshB	DEAD/DEAH box helicase	-1.01583	6.90665e-06	2.74345e-05	down	mRNA
gene2696	iscS	cysteine desulfurase	-2.30829	5.15526e-10	4.8431e-09	down	mRNA				gene0312	-	DUF4901 domain-containing protein	-1.34976	7.0278e-06	2.78871e-05	down	mRNA
gene3496	nagA	N-acetylglucosamine-6-phosphate deacetylase	-2.71824	5.18135e-10	4.85647e-09	down	mRNA				gene1536	fruA	PTS fructose transporter subunit IIA	-1.07366	7.03712e-06	2.78954e-05	down	mRNA
gene0721	-	FMN-binding glutamate synthase family protein	-1.53569	5.43416e-10	5.05871e-09	down	mRNA				gene2659	recD	hypothetical protein	-1.374	7.62426e-06	3.00991e-05	down	mRNA
gene3738	narJ	nitrate reductase molybdenum cofactor assembly chaperone	-4.0926	5.53049e-10	5.13671e-09	down	mRNA				gene1020	-	hypothetical protein	-1.11701	7.65579e-06	3.01911e-05	down	mRNA
gene0808	map	type I methionyl aminopeptidase	-2.14365	6.60137e-10	6.08992e-09	down	mRNA				gene1775	infB	translation initiation factor IF-2	-1.35916	7.66324e-06	3.01911e-05	down	mRNA
gene1523	mobA	molybdenum cofactor guanylyltransferase	-2.26266	7.9099e-10	7.1838e-09	down	mRNA				gene3909	cydA	cytochrome ubiquinol oxidase subunit I	-1.38766	7.71592e-06	3.03367e-05	down	mRNA
gene1289	-	cytochrome P450	-3.47327	7.94569e-10	7.18775e-09	down	mRNA				gene0594	paiB	transcriptional regulator	-2.05524	7.72993e-06	3.03608e-05	down	mRNA
gene1680	coaBC	phosphopantothenoylcysteine decarboxylase	-1.63993	8.9746e-10	8.0614e-09	down	mRNA				gene0272	psd	phosphatidylserine decarboxylase	-1.30642	8.2258e-06	3.22101e-05	down	mRNA
gene0984	-	sodium:dicarboxylate symporter	-3.13088	9.72368e-10	8.69611e-09	down	mRNA				gene1275	lacE	PTS lactose transporter subunits IICB	-1.36177	8.79551e-06	3.43596e-05	down	mRNA
gene0060	ispE	4-diphosphocytidyl-2-C-methyl-D-erythritol kinase	-1.80068	1.04768e-09	9.30867e-09	down	mRNA				gene3717	racA	MerR family transcriptional regulator	-1.37881	8.80148e-06	3.43596e-05	down	mRNA
gene0243	-	antibiotic ABC transporter ATP-binding protein	-3.01972	1.18206e-09	1.039e-08	down	mRNA				gene3931	-	hypothetical protein	-1.69382	8.83925e-06	3.44374e-05	down	mRNA
gene2991	luxS	S-ribosylhomocysteine lyase	-2.24382	1.2933e-09	1.13191e-08	down	mRNA				gene2787	-	hypothetical protein	-2.24262	9.14423e-06	3.55537e-05	down	mRNA
gene1637	bpr	peptidase S8	-2.04808	1.34418e-09	1.17144e-08	down	mRNA				gene3757	-	hypothetical protein	-1.60691	9.30422e-06	3.60667e-05	down	mRNA
gene3249	-	hypothetical protein	-1.51556	1.48191e-09	1.286e-08	down	mRNA				gene0798	citT	transcriptional regulator	-1.22118	9.53687e-06	3.69314e-05	down	mRNA
gene2430	tlyA	rRNA methyltransferase	-1.53908	1.74357e-09	1.49721e-08	down	mRNA				gene1871	xylB	xylulokinase	-1.35535	9.67794e-06	3.73652e-05	down	mRNA
gene0400	yxeM	amino acid ABC transporter substrate-binding protein	-2.40412	1.94562e-09	1.64315e-08	down	mRNA				gene2686	ruvB	Holliday junction DNA helicase RuvB	-1.02386	1.06193e-05	4.0772e-05	down	mRNA
gene3509	pps	phosphotransferase	-3.27736	1.9662e-09	1.65711e-08	down	mRNA				gene1416	-	sporulation protein	-2.27385	1.0689e-05	4.09815e-05	down	mRNA
gene3560	galU	UTP--glucose-1-phosphate uridylyltransferase	-1.46393	2.03551e-09	1.70849e-08	down	mRNA				gene2332	spoIIM	stage II sporulation protein M	-1.4626	1.09978e-05	4.20819e-05	down	mRNA
gene4053	-	metallo-hydrolase	-2.04613	2.14299e-09	1.79503e-08	down	mRNA				gene3567	tagB	CDP-glycerol--glycerophosphate glycerophosphotransferase	-1.33623	1.10141e-05	4.21023e-05	down	mRNA
gene0471	-	DNA mismatch repair protein MutT	-2.56641	2.18177e-09	1.82378e-08	down	mRNA				gene2894	-	hypothetical protein	-1.25104	1.10622e-05	4.22443e-05	down	mRNA
gene0399	-	N-acetyltransferase	-3.78594	2.20271e-09	1.83753e-08	down	mRNA				gene0123	ispD	2-C-methyl-D-erythritol 4-phosphate cytidylyltransferase	-1.41416	1.10904e-05	4.23103e-05	down	mRNA
gene0388	ubiX	aromatic acid decarboxylase	-3.38706	2.42542e-09	2.01104e-08	down	mRNA				gene0143	rplGB	50S ribosomal protein L7/L12	-1.60228	1.15073e-05	4.3599e-05	down	mRNA
gene3381	tpiA	triose-phosphate isomerase	-2.90146	2.47959e-09	2.0518e-08	down	mRNA				gene1887	-	luciferase	-2.07523	1.15728e-05	4.3761e-05	down	mRNA
gene3345	-	transcriptional regulator	-3.91692	2.62122e-09	2.16462e-08	down	mRNA				gene4128	gidA	tRNA uridine(34) 5-carboxymethylaminomethyl synthesis enzyme MnmG	-1.11285	1.27343e-05	4.77785e-05	down	mRNA
gene0312	-	DUF4901 domain-containing protein	-1.95284	2.87389e-09	2.35429e-08	down	mRNA				gene1242	cotV	spore coat protein	-2.33895	1.31865e-05	4.94269e-05	down	mRNA
gene1673	-	hypothetical protein	-2.70594	3.00626e-09	2.44804e-08	down	mRNA				gene2785	glcD	glycolate oxidase subunit GlcD	-1.44719	1.32108e-05	4.94701e-05	down	mRNA
gene3466	chr	phosphate ABC transporter permease	-1.92148	3.10737e-09	2.52535e-08	down	mRNA				gene0471	-	DNA mismatch repair protein MutT	-1.35204	1.32661e-05	4.96288e-05	down	mRNA
gene0094	folP	dihydropteroate synthase	-1.88412	3.1646e-09	2.56677e-08	down	mRNA				gene0277	mmuP	amino acid permease	-1.19407	1.33872e-05	5.00004e-05	down	mRNA
gene0782	yitG	MFS transporter	-4.38498	3.22454e-09	2.61022e-08	down	mRNA				gene0122	-	PIN/TRAM domain-containing protein	-1.49219	1.33913e-05	5.00004e-05	down	mRNA
gene1525	moeA	molybdopterin molybdenumtransferase	-1.83354	3.34754e-09	2.69912e-08	down	mRNA				gene0162	rpmD	50S ribosomal protein L30	-1.48219	1.5438e-05	5.71443e-05	down	mRNA
gene3740	narG	nitrate reductase subunit alpha	-3.44103	3.72383e-09	2.98489e-08	down	mRNA				gene2413	paaH	3-hydroxybutyryl-CoA dehydrogenase	-3.38015	1.57247e-05	5.80383e-05	down	mRNA
gene3334	-	hypothetical protein	-2.26509	4.4079e-09	3.49899e-08	down	mRNA				gene2848	-	sporulation protein	-3.7725	1.63307e-05	6.02174e-05	down	mRNA
gene1681	priA	primosomal protein N'	-1.7698	4.65641e-09	3.66781e-08	down	mRNA				gene3251	-	hypothetical protein	-1.80574	1.67259e-05	6.15569e-05	down	mRNA
gene3703	-	hypothetical protein	-1.62678	4.86273e-09	3.80836e-08	down	mRNA				gene3790	-	MFS transporter	-1.5477	1.81146e-05	6.65089e-05	down	mRNA
gene0870	-	multidrug ABC transporter ATP-binding protein	-1.60717	4.98328e-09	3.89533e-08	down	mRNA				gene4129	mnmE	tRNA uridine(34) 5-carboxymethylaminomethyl synthesis GTPase MnmE	-1.02196	1.81231e-05	6.65089e-05	down	mRNA
gene2843	accA	acetyl-CoA carboxylase carboxyltransferase subunit alpha	-1.85072	5.49899e-09	4.28176e-08	down	mRNA				gene0070	spoVT	stage V sporulation protein T	-1.71745	1.8214e-05	6.67678e-05	down	mRNA
gene0914	msbA	multidrug ABC transporter ATP-binding protein	-1.99275	6.44161e-09	4.99713e-08	down	mRNA				gene3552	tuaC	glycosyl transferase family 1	-1.5538	1.82283e-05	6.67678e-05	down	mRNA
gene0402	yxeO	amino acid ABC transporter ATP-binding protein	-2.1859	6.59834e-09	5.08979e-08	down	mRNA				gene3974	yxdM	peptide ABC transporter permease	-1.77164	1.82971e-05	6.69563e-05	down	mRNA
gene0195	glcP	MFS transporter	-3.19735	6.86787e-09	5.27782e-08	down	mRNA				gene0147	-	aminopeptidase	-1.18686	1.92093e-05	6.99626e-05	down	mRNA
gene1750	flhB	component of the flagellar export machinery	-2.1981	6.93985e-09	5.3132e-08	down	mRNA				gene1631	ftsW	SpoVE	-1.77834	2.00801e-05	7.28589e-05	down	mRNA
gene0527	rsbU_P	phosphoserine phosphatase	-2.08181	1.01144e-08	7.60158e-08	down	mRNA				gene1770	polC	PolC-type DNA polymerase III	-1.02085	2.01837e-05	7.31659e-05	down	mRNA
gene0274	-	sulfurtransferase	-1.62799	1.06305e-08	7.96023e-08	down	mRNA				gene3452	-	maltodextrin utilization protein	-1.78408	2.07194e-05	7.49669e-05	down	mRNA
gene3784	bacE	MFS transporter	-2.05641	1.10571e-08	8.23453e-08	down	mRNA				gene2444	spoIIIAE	stage III sporulation protein AE	-2.81766	2.16623e-05	7.80856e-05	down	mRNA
gene3113	pncB	nicotinate phosphoribosyltransferase	-1.87263	1.29133e-08	9.53023e-08	down	mRNA				gene0239	-	amino acid permease	-1.02254	2.18203e-05	7.85818e-05	down	mRNA
gene1805	pncC	damage-inducible protein CinA	-1.41051	1.43867e-08	1.05228e-07	down	mRNA				gene2335	sfcA	NAD-dependent malic enzyme 1	-1.18118	2.18708e-05	7.86899e-05	down	mRNA
gene3380	gpmI	2,3-bisphosphoglycerate-independent phosphoglycerate mutase	-2.68394	1.52472e-08	1.11125e-07	down	mRNA				gene0363	-	cobalamin biosynthesis protein CobW	-2.01402	2.20045e-05	7.90971e-05	down	mRNA
gene2340	-	putative protein yqxK	-1.5001	1.5701e-08	1.1423e-07	down	mRNA				gene3813	gerQ	spore coat protein GerQ	-2.67237	2.24426e-05	8.05969e-05	down	mRNA
gene0746	-	transcriptional regulator	-2.13281	1.74742e-08	1.26011e-07	down	mRNA				gene3406	lldG	UPF0707 protein	-1.13823	2.3501e-05	8.3929e-05	down	mRNA
gene1953	xynD	arabinoxylan arabinofuranohydrolase	-2.88634	1.93391e-08	1.38727e-07	down	mRNA				gene0819	treR2	trehalose operon repressor	-1.24908	2.42916e-05	8.64908e-05	down	mRNA
gene3149	fnr	Ferredoxin--NADP reductase 2	-1.48868	1.98318e-08	1.41518e-07	down	mRNA				gene0906	-	membrane protein	-1.07961	2.53532e-05	9.00436e-05	down	mRNA
gene1749	fliR	flagellar biosynthesis protein FliR	-2.13575	2.23175e-08	1.58427e-07	down	mRNA				gene2039	-	hypothetical protein	-1.35123	2.54369e-05	9.02577e-05	down	mRNA
gene3722	glpX	fructose-1,6-bisphosphatase, class II	-2.03692	2.28827e-08	1.62159e-07	down	mRNA				gene0120	radA	DNA repair protein RadA	-1.03303	2.5718e-05	9.11712e-05	down	mRNA
gene1117	comK	competence protein	-1.993	2.30396e-08	1.62988e-07	down	mRNA				gene0992	rluD	RNA pseudouridine synthase	-1.12069	2.65714e-05	9.39376e-05	down	mRNA
gene1528	moaD	molybdopterin synthase sulfur carrier subunit	-2.12036	2.37818e-08	1.67372e-07	down	mRNA				gene1103	-	hypothetical protein	-1.88322	2.74843e-05	9.69872e-05	down	mRNA
gene1594	-	heme A synthase	-2.27545	2.77177e-08	1.94737e-07	down	mRNA				gene1104	-	peptidase M48	-1.09468	2.77702e-05	9.78171e-05	down	mRNA
gene0006	gyrB	DNA gyrase subunit B	-1.81278	3.12535e-08	2.18828e-07	down	mRNA				gene0475	-	N-acetylmuramoyl-L-alanine amidase	-2.46434	2.88106e-05	0.000101204	down	mRNA
gene1773	ylxR	hypothetical protein	-2.67181	3.20452e-08	2.23607e-07	down	mRNA				gene0342	-	transporter	-3.21048	2.92931e-05	0.000102758	down	mRNA
gene3382	pgk	phosphoglycerate kinase	-2.72802	3.21273e-08	2.23799e-07	down	mRNA				gene3551	ugd	UDP-glucose 6-dehydrogenase	-1.2716	3.10934e-05	0.000108728	down	mRNA
gene0390	-	hypothetical protein	-2.8067	3.34103e-08	2.31488e-07	down	mRNA				gene2187	-	hypothetical protein	-2.34963	3.19937e-05	0.000111573	down	mRNA
gene2336	nhaC	Na+/H+ antiporter NhaC	-1.64998	3.6146e-08	2.49249e-07	down	mRNA				gene1868	xynB	xylan 1,4-beta-xylosidase	-1.30871	3.25331e-05	0.000113352	down	mRNA
gene2662	iscS	cysteine desulfurase	-2.13411	3.76447e-08	2.58279e-07	down	mRNA				gene3908	cydB	cytochrome C nitrate reductase	-1.53107	3.28144e-05	0.000114228	down	mRNA
gene0525	rsbS	antagonist of RsbT	-2.36865	4.0622e-08	2.75933e-07	down	mRNA				gene3451	mapA	maltose phosphorylase	-1.44926	3.30145e-05	0.000114822	down	mRNA
gene2607	-	hypothetical protein	-1.97319	4.07265e-08	2.76185e-07	down	mRNA				gene0176	-	damage-inducible protein DinB	-1.38712	3.41209e-05	0.000118456	down	mRNA
gene3567	tagB	CDP-glycerol--glycerophosphate glycerophosphotransferase	-1.99689	4.24148e-08	2.84805e-07	down	mRNA				gene2381	-	NADPH dehydrogenase	-1.03434	3.53214e-05	0.000122513	down	mRNA
gene2363	pksG	3-hydroxy-3-methylglutaryl-ACP synthase	-2.60999	4.48598e-08	2.98289e-07	down	mRNA				gene0823	yfkN	2',3'-cyclic-nucleotide 2'-phosphodiesterase	-1.19674	3.63733e-05	0.000125822	down	mRNA
gene1550	rnj	ribonuclease J	-1.54759	4.65085e-08	3.07753e-07	down	mRNA				gene3327	tcyK	amino acid ABC transporter substrate-binding protein	-1.43909	3.64292e-05	0.000125903	down	mRNA
gene1290	-	UDP-glucosyltransferase	-3.26698	5.01635e-08	3.30337e-07	down	mRNA				gene0419	-	iron ABC transporter substrate-binding protein	-1.15127	3.67532e-05	0.000126569	down	mRNA
gene2522	-	Nif3-like dinuclear metal center hexameric protein	-1.62699	5.21105e-08	3.42059e-07	down	mRNA				gene2607	-	hypothetical protein	-1.42318	3.67963e-05	0.000126604	down	mRNA
gene3000	menC	o-succinylbenzoate synthase	-1.97436	5.34363e-08	3.502e-07	down	mRNA				gene2725	hemC	hydroxymethylbilane synthase	-1.21335	3.74891e-05	0.000128781	down	mRNA
gene0526	rsbT	serine/threonine protein kinase	-2.45395	5.61635e-08	3.66899e-07	down	mRNA				gene3275	-	corrinoid ABC transporter permease	-1.09477	3.75885e-05	0.000128942	down	mRNA
gene2113	-	3-phytase	-2.53223	5.73265e-08	3.72713e-07	down	mRNA				gene0743	-	hypothetical protein	-2.34085	3.76096e-05	0.000128942	down	mRNA
gene4129	mnmE	tRNA uridine(34) 5-carboxymethylaminomethyl synthesis GTPase MnmE	-1.51383	6.04565e-08	3.91819e-07	down	mRNA				gene1012	spoVR	stage V sporulation protein R	-2.32339	4.07932e-05	0.000139115	down	mRNA
gene0404	-	hypothetical protein	-2.19491	6.3619e-08	4.10368e-07	down	mRNA				gene0152	rplB	50S ribosomal protein L2	-1.2189	4.08295e-05	0.000139116	down	mRNA
gene3498	-	GntR family transcriptional regulator	-2.86745	6.58165e-08	4.23875e-07	down	mRNA				gene2758	sdhB	succinate dehydrogenase iron-sulfur subunit	-1.1776	4.22232e-05	0.000143611	down	mRNA
gene2844	accD	acetyl-CoA carboxylase subunit beta	-1.79796	6.80367e-08	4.37485e-07	down	mRNA				gene3546	wecA	undecaprenyl-phosphate alpha-N-acetylglucosaminyl 1-phosphate transferase	-1.26301	4.26249e-05	0.00014485	down	mRNA
gene1580	nprE	neutral protease	-2.04705	7.1687e-08	4.58797e-07	down	mRNA				gene1127	lepB	signal peptidase I	-1.03243	4.30833e-05	0.000146278	down	mRNA
gene1527	moaE	molybdenum cofactor biosynthesis protein MoaE	-1.83794	7.28126e-08	4.64549e-07	down	mRNA				gene0004	recF	DNA recombination protein RecF	-1.45305	4.43878e-05	0.000150443	down	mRNA
gene3523	secA	preprotein translocase subunit SecA	-1.50827	7.33715e-08	4.67387e-07	down	mRNA				gene0840	-	radical SAM/CxCxxxxC motif protein YfkAB	-1.20479	4.61552e-05	0.000156159	down	mRNA
gene3469	rapZ	RNase adaptor protein RapZ	-1.8995	7.87207e-08	4.99133e-07	down	mRNA				gene0869	-	ABC transporter ATP-binding protein	-1.08227	4.66008e-05	0.000157528	down	mRNA
gene2625	-	TetR family transcriptional regulator	-2.87689	8.0926e-08	5.11532e-07	down	mRNA				gene1611	-	sporulation integral membrane protein YlbJ	-4.22046	4.69066e-05	0.000158284	down	mRNA
gene2006	gltC	LysR family transcriptional regulator	-2.34819	8.82123e-08	5.5332e-07	down	mRNA				gene1945	-	hypothetical protein	-1.89119	4.79248e-05	0.000161438	down	mRNA
gene3510	-	TetR family transcriptional regulator	-3.03377	9.00955e-08	5.64268e-07	down	mRNA				gene0153	rplP	50S ribosomal protein L16	-1.56296	4.95079e-05	0.000166479	down	mRNA
gene1526	mobB	molybdopterin-guanine dinucleotide biosynthesis protein MobB	-1.91647	9.03777e-08	5.65171e-07	down	mRNA				gene3097	mnhB	Na(+)/H(+) antiporter subunit B	-1.39634	4.96416e-05	0.000166678	down	mRNA
gene3725	fbaA	fructose-bisphosphate aldolase	-1.95211	9.89344e-08	6.14915e-07	down	mRNA				gene0356	fnr	thioredoxin reductase	-1.00651	4.96534e-05	0.000166678	down	mRNA
gene3998	-	short-chain dehydrogenase	-1.29861	1.01579e-07	6.28503e-07	down	mRNA				gene2005	gltB	glutamate synthase	-1.00029	5.10831e-05	0.000171179	down	mRNA
gene0839	-	mechanosensitive ion channel protein MscS	-1.94573	1.11396e-07	6.85102e-07	down	mRNA				gene0827	aroE	shikimate 5-dehydrogenase	-1.11709	5.21994e-05	0.000174617	down	mRNA
gene2389	yidC	OxaA-like protein precursor	-1.64351	1.37237e-07	8.34008e-07	down	mRNA				gene2634	mccB	cystathionine gamma-synthase	-1.44031	5.55284e-05	0.000185271	down	mRNA
gene2367	-	polyketide synthase	-2.36837	1.44465e-07	8.75336e-07	down	mRNA				gene2552	dnaJ	molecular chaperone DnaJ	-1.02526	5.781e-05	0.000192384	down	mRNA
gene3001	menE	2-succinylbenzoate-CoA ligase	-2.29882	1.44792e-07	8.76023e-07	down	mRNA				gene3966	-	hypothetical protein	-1.1751	5.81911e-05	0.000193485	down	mRNA
gene0531	rsbX	phosphoserine phosphatase	-1.91265	1.59553e-07	9.58257e-07	down	mRNA				gene2294	spmB	spore maturation protein	-2.13676	5.89187e-05	0.000195736	down	mRNA
gene3758	-	hypothetical protein	-2.01285	1.6653e-07	9.9723e-07	down	mRNA				gene3828	-	hypothetical protein	-4.36922	6.18704e-05	0.000204485	down	mRNA
gene2759	sdhA	succinate dehydrogenase flavoprotein subunit	-2.14202	1.70395e-07	1.01889e-06	down	mRNA				gene2633	-	hypothetical protein	-1.2522	6.56238e-05	0.000216519	down	mRNA
gene0071	-	membrane protein	-1.39368	1.849e-07	1.1008e-06	down	mRNA				gene3454	ganP	sugar ABC transporter permease	-1.99497	6.6004e-05	0.000217402	down	mRNA
gene3506	uvrA	ABC-ATPase UvrA	-1.81882	2.01582e-07	1.19146e-06	down	mRNA				gene2958	bceS	histidine kinase	-1.36718	6.90684e-05	0.000227107	down	mRNA
gene2846	sfcA	NAD-dependent malic enzyme 4	-1.95662	2.03802e-07	1.20284e-06	down	mRNA				gene0988	-	spore coat protein	-3.30508	7.65084e-05	0.000250716	down	mRNA
gene0401	yxeN	amino acid permease	-2.39296	2.08343e-07	1.22611e-06	down	mRNA				gene1280	-	hypothetical protein	-1.97429	7.87531e-05	0.000257634	down	mRNA
gene3422	epsG	membrane protein	-3.36169	2.19758e-07	1.28223e-06	down	mRNA				gene3460	-	sodium-independent anion transporter	-1.48752	7.96941e-05	0.000260271	down	mRNA
gene0093	pabC	4-amino-4-deoxychorismate lyase	-1.73716	2.31903e-07	1.34734e-06	down	mRNA				gene3712	-	hypothetical protein	-1.62986	8.17557e-05	0.000266778	down	mRNA
gene0001	dnaA	chromosomal replication initiator protein DnaA	-1.48098	2.36586e-07	1.37066e-06	down	mRNA				gene2720	-	spore coat protein	-1.14085	8.29898e-05	0.000270119	down	mRNA
gene4004	-	membrane protein	-2.72607	2.41563e-07	1.39555e-06	down	mRNA				gene0971	prkA	protein PrkA	-1.66987	8.77401e-05	0.00028486	down	mRNA
gene1952	xynC	glucuronoxylanase	-2.5036	2.95993e-07	1.69565e-06	down	mRNA				gene1144	gerPC	GerPC	-1.38246	8.90457e-05	0.000288856	down	mRNA
gene2660	-	hypothetical protein	-1.84543	3.06702e-07	1.74479e-06	down	mRNA				gene0792	-	hypothetical protein	-1.06295	9.01763e-05	0.000292058	down	mRNA
gene0398	-	monooxygenase	-2.37934	3.3289e-07	1.87831e-06	down	mRNA				gene0478	-	hypothetical protein	-1.33309	9.14529e-05	0.000295175	down	mRNA
gene4079	-	membrane protein	-2.03818	3.32922e-07	1.87831e-06	down	mRNA				gene0576	-	oxidoreductase	-1.82868	9.28405e-05	0.000299153	down	mRNA
gene3966	-	hypothetical protein	-2.17005	3.35822e-07	1.89206e-06	down	mRNA				gene2609	tetB	tetracycline resistance MFS efflux pump	-1.29683	9.37704e-05	0.000301897	down	mRNA
sRNA0412			-4.09664	3.44237e-07	1.93415e-06	down	sRNA				gene1749	fliR	flagellar biosynthesis protein FliR	-1.54569	9.59734e-05	0.000308475	down	mRNA
gene1793	ftsK	cell division protein FtsK	-1.50696	3.45206e-07	1.93429e-06	down	mRNA				gene2959	bceR	DNA-binding response regulator	-1.32848	0.000100266	0.0003212	down	mRNA
gene3287	-	iron-dicitrate transporter ATP-binding subunit	-2.27912	3.50008e-07	1.95852e-06	down	mRNA				gene1426	ku	Ku protein	-2.38891	0.000102613	0.000328446	down	mRNA
sRNA0498			-1.88064	3.52443e-07	1.96945e-06	down	sRNA				gene2808	lytT	DNA-binding response regulator	-1.10695	0.000105419	0.00033676	down	mRNA
gene1534	fruR2	DeoR family transcriptional regulator	-2.82553	3.60936e-07	2.00969e-06	down	mRNA				gene3835	qoxD	cytochrome aa3 quinol oxidase subunit IV	-1.27052	0.000105472	0.00033676	down	mRNA
gene2633	-	hypothetical protein	-1.25134	3.78765e-07	2.09651e-06	down	mRNA				gene3292	sspJ	small, acid-soluble spore protein, SspJ family	-6.15676	0.000106044	0.000338307	down	mRNA
gene1093	yhgE	hypothetical protein	-1.65595	4.06469e-07	2.23777e-06	down	mRNA				gene2606	-	acetyltransferase	-1.53581	0.000108176	0.000344774	down	mRNA
gene0244	-	ABC transporter permease	-1.82551	4.39385e-07	2.40604e-06	down	mRNA				gene2437	-	hypothetical protein	-2.72722	0.00010834	0.000344774	down	mRNA
gene2808	lytT	DNA-binding response regulator	-2.5796	4.40332e-07	2.40801e-06	down	mRNA				gene0237	cidA	membrane protein	-1.26691	0.000110722	0.000352065	down	mRNA
gene0007	gyrA	DNA gyrase subunit A	-2.02911	4.52204e-07	2.46963e-06	down	mRNA				gene3918	galE	UDP-glucose 4-epimerase	-1.09116	0.000111152	0.000353141	down	mRNA
gene3679	moaA	cyclic pyranopterin phosphate synthase MoaA	-1.94467	4.57831e-07	2.49704e-06	down	mRNA				gene3403	-	hypothetical protein	-2.58264	0.000115912	0.000367658	down	mRNA
gene3324	tcyN	amino acid ABC transporter ATP-binding protein	-2.42038	4.58672e-07	2.4983e-06	down	mRNA				gene4088	-	damage-inducible protein DinB	-1.11948	0.00011868	0.000376128	down	mRNA
gene3468	-	hypothetical protein	-2.20837	4.80231e-07	2.60533e-06	down	mRNA				gene3399	-	RpiR family transcriptional regulator	-1.09331	0.000125442	0.000395853	down	mRNA
gene0416	-	iron ABC transporter permease	-1.95332	4.84217e-07	2.62002e-06	down	mRNA				gene2537	dgkA	DgkA	-1.17924	0.000125596	0.000395853	down	mRNA
gene0684	rpoE	DNA-directed RNA polymerase sigma-70 factor	-2.432	4.86708e-07	2.63002e-06	down	mRNA				gene3774	-	hypothetical protein	-2.28202	0.000125622	0.000395853	down	mRNA
gene0098	-	tRNA-dihydrouridine synthase	-1.34568	5.06202e-07	2.73176e-06	down	mRNA				gene0687	-	hypothetical protein	-1.01258	0.000127391	0.000400445	down	mRNA
gene3429	slrR	transcriptional regulator	-3.26125	5.17268e-07	2.78414e-06	down	mRNA				gene0821	-	hypothetical protein	-1.09632	0.000130362	0.000408787	down	mRNA
gene2033	-	hypothetical protein	-1.53296	5.18148e-07	2.78522e-06	down	mRNA				gene0364	frmA	glutathione-dependent formaldehyde dehydrogenase	-1.2278	0.000137501	0.000430472	down	mRNA
gene2816	dnaB	Replication initiation and membrane attachment protein	-1.64521	5.65953e-07	3.0263e-06	down	mRNA				gene1108	-	iron-dicitrate ABC transporter substrate-binding protein	-1.25932	0.00014504	0.000451874	down	mRNA
gene2068	-	bacillithiol biosynthesis deacetylase BshB2	-1.56119	6.05995e-07	3.22777e-06	down	mRNA				gene1639	-	sporulation sigma factor SigE	-2.2823	0.000148712	0.000461451	down	mRNA
gene0123	ispD	2-C-methyl-D-erythritol 4-phosphate cytidylyltransferase	-1.53742	6.23985e-07	3.31928e-06	down	mRNA				gene1772	nusA	transcription termination/antitermination protein NusA	-1.012	0.000164903	0.000507208	down	mRNA
gene2288	resD	DNA-binding response regulator	-1.39927	6.368e-07	3.3743e-06	down	mRNA				gene0166	map	type I methionyl aminopeptidase	-2.05595	0.000164905	0.000507208	down	mRNA
gene2279	recQ	ATP-dependent DNA helicase	-1.42932	6.48297e-07	3.43078e-06	down	mRNA				gene1349	-	phage portal protein	-1.00501	0.000166102	0.000510482	down	mRNA
gene0337	ldh	L-lactate dehydrogenase	-2.06805	6.57222e-07	3.47353e-06	down	mRNA				gene1747	fliP	flagellar biosynthetic protein FliP	-1.47255	0.000167423	0.000514131	down	mRNA
gene0496	-	DUF4937 domain-containing protein	-1.27473	7.74367e-07	4.06121e-06	down	mRNA				gene0829	-	MFS transporter	-1.38092	0.000171315	0.000525248	down	mRNA
gene3835	qoxD	cytochrome aa3 quinol oxidase subunit IV	-2.30409	7.94079e-07	4.15927e-06	down	mRNA				gene0796	-	sporulation protein BclB	-1.81646	0.000177384	0.000543424	down	mRNA
gene3418	epsK	membrane protein	-2.48036	8.06333e-07	4.21729e-06	down	mRNA				gene0984	-	sodium:dicarboxylate symporter	-1.36496	0.000186001	0.000568917	down	mRNA
gene1709	ffh	signal recognition particle protein	-1.1228	8.1603e-07	4.25791e-06	down	mRNA				gene0345	-	antimicrobial peptide, Lci	-1.25989	0.000186666	0.0005705	down	mRNA
gene3867	menA	prenyltransferase	-1.81046	8.39001e-07	4.3611e-06	down	mRNA				gene0501	dctA	glutamate:protein symporter	-1.81807	0.000190993	0.000583235	down	mRNA
gene3420	epsI	pyruvyl transferase	-3.04176	8.42946e-07	4.37051e-06	down	mRNA				gene1265	-	hypothetical protein	-2.27197	0.000191365	0.000583473	down	mRNA
gene1481	pepQ	dipeptidase	-1.29819	9.50352e-07	4.89025e-06	down	mRNA				gene2481	-	membrane protein	-1.20218	0.000196805	0.00059864	down	mRNA
gene4094	-	membrane protein	-1.45501	1.05101e-06	5.39468e-06	down	mRNA				gene1288	-	hypothetical protein	-1.09303	0.000207055	0.000627839	down	mRNA
gene1684	rsmB	16S rRNA m5C967 methyltransferase	-1.43712	1.07522e-06	5.49139e-06	down	mRNA				gene0965	-	hypothetical protein	-1.34057	0.000209842	0.000635292	down	mRNA
gene3312	-	peptidase M84	-2.01236	1.0847e-06	5.53291e-06	down	mRNA				gene2839	-	sporulation integral membrane protein YtvI	-3.21868	0.000216094	0.000652171	down	mRNA
gene3705	ywlE	protein tyrosine phosphatase	-1.48831	1.09615e-06	5.57052e-06	down	mRNA				gene1041	-	TetR family transcriptional regulator	-1.21291	0.000219468	0.000661319	down	mRNA
gene1879	-	hypothetical protein	-1.5768	1.22127e-06	6.16809e-06	down	mRNA				gene3841	galK	galactokinase	-1.0508	0.000223598	0.000672351	down	mRNA
gene1305	uxaA	altronate hydrolase	-2.37233	1.28747e-06	6.45467e-06	down	mRNA				gene3385	cggR	central glycolytic genes regulator	-1.40969	0.000223652	0.000672351	down	mRNA
gene2807	lrgA	antiholin LrgA	-4.33917	1.3134e-06	6.56859e-06	down	mRNA				gene1679	rpoZ	DNA-directed RNA polymerase subunit omega	-1.42218	0.00022412	0.000673232	down	mRNA
gene3182	-	hypothetical protein	-1.49884	1.33501e-06	6.66044e-06	down	mRNA				gene0760	-	hypothetical protein	-1.59516	0.000224675	0.000674375	down	mRNA
gene2670	dtd	D-tyrosyl-tRNA(Tyr) deacylase	-1.42822	1.46399e-06	7.2561e-06	down	mRNA				gene2658	-	hypothetical protein	-2.25974	0.000226753	0.000679554	down	mRNA
gene0475	-	N-acetylmuramoyl-L-alanine amidase	-5.03615	1.46504e-06	7.2561e-06	down	mRNA				gene2560	spoIIP	stage II sporulation protein P	-1.5198	0.000263861	0.000782252	down	mRNA
gene2204	-	hypothetical protein	-1.47468	1.51968e-06	7.50856e-06	down	mRNA				gene2073	-	hypothetical protein	-1.8052	0.000265576	0.000786733	down	mRNA
gene0005	-	DUF370 domain-containing protein	-1.91803	1.52681e-06	7.53469e-06	down	mRNA				gene0030	recR	recombination protein RecR	-1.47791	0.000292449	0.000858428	down	mRNA
gene2824	coaE	dephospho-CoA kinase	-1.48215	1.56017e-06	7.67457e-06	down	mRNA				gene0497	-	manganese catalase	-1.01291	0.000293062	0.000859573	down	mRNA
gene2431	dxs	1-deoxy-D-xylulose-5-phosphate synthase	-1.19134	1.56555e-06	7.68885e-06	down	mRNA				gene0098	-	tRNA-dihydrouridine synthase	-1.09372	0.000305284	0.000893385	down	mRNA
gene3384	gapA	type I glyceraldehyde-3-phosphate dehydrogenase	-2.95436	1.67069e-06	8.19539e-06	down	mRNA				gene1174	-	hypothetical protein	-1.53258	0.000313939	0.000917321	down	mRNA
gene1090	hemH	ferrochelatase	-1.50263	1.71935e-06	8.39388e-06	down	mRNA				gene3834	-	hypothetical protein	-2.04084	0.000319137	0.000928991	down	mRNA
gene0530	sigB	RNA polymerase sigma factor SigB	-1.50236	1.83736e-06	8.95931e-06	down	mRNA				gene0154	rpmC	50S ribosomal protein L29	-1.40451	0.000331823	0.000960841	down	mRNA
gene4088	-	damage-inducible protein DinB	-2.13608	1.95827e-06	9.49241e-06	down	mRNA				gene3934	-	beta-glucanase	-1.61058	0.000334904	0.00096831	down	mRNA
gene3892	scrK	fructokinase	-4.39451	2.0661e-06	9.96792e-06	down	mRNA				gene2002	-	LysR family transcriptional regulator	-1.07267	0.000342386	0.000988461	down	mRNA
gene0627	-	UDP-glucosyltransferase	-1.53226	2.07372e-06	9.9929e-06	down	mRNA				gene0158	rpsH	30S ribosomal protein S8	-1.65954	0.000351835	0.00101271	down	mRNA
gene2365	-	polyketide synthase	-2.33801	2.0941e-06	1.00674e-05	down	mRNA				gene0271	-	membrane protein	-1.19912	0.000379897	0.00108941	down	mRNA
sRNA0375			-2.39542	2.13572e-06	1.02435e-05	down	sRNA				gene0167	-	hypothetical protein	-1.70958	0.000402832	0.00115176	down	mRNA
gene3033	thiT	energy-coupled thiamine transporter ThiT	-1.72806	2.29211e-06	1.09295e-05	down	mRNA				gene0335	amyA	alpha-amylase	-1.15254	0.000440862	0.00124909	down	mRNA
gene0046	-	initiation-control protein YabA	-1.51775	2.59269e-06	1.22629e-05	down	mRNA				gene0001	dnaA	chromosomal replication initiator protein DnaA	-1.19629	0.000441083	0.00124909	down	mRNA
gene3266	liaR	DNA-binding response regulator	-1.7127	2.78151e-06	1.31106e-05	down	mRNA				gene3321	-	monooxygenase	-1.04961	0.000441933	0.00125058	down	mRNA
gene3288	-	iron ABC transporter permease	-2.11115	2.92353e-06	1.37326e-05	down	mRNA				gene0849	-	hypothetical protein	-1.28919	0.000458479	0.0012936	down	mRNA
gene0047	-	hypothetical protein	-1.60881	3.03777e-06	1.42222e-05	down	mRNA				gene0142	rpoC	DNA-directed RNA polymerase subunit beta'	-1.08754	0.000459455	0.00129541	down	mRNA
gene3772	-	antibiotic ABC transporter permease	-1.79171	3.14027e-06	1.46833e-05	down	mRNA				gene1981	-	acyl-CoA dehydrogenase	-5.25679	0.000463271	0.00130426	down	mRNA
gene2906	acuC	acetoin dehydrogenase	-1.34017	3.17774e-06	1.48415e-05	down	mRNA				gene1773	ylxR	hypothetical protein	-1.29853	0.000466068	0.00131118	down	mRNA
gene2368	-	polyketide synthase	-2.52604	3.20271e-06	1.49411e-05	down	mRNA				gene2086	-	SAM-dependent methyltransferase	-1.5185	0.000469228	0.00131814	down	mRNA
gene0238	-	MarR family transcriptional regulator	-2.64174	3.44952e-06	1.6056e-05	down	mRNA				gene3131	mbtH	protein mbtH	-1.59293	0.00048958	0.00137132	down	mRNA
gene0736	rumA	23S rRNA (uracil-5-)-methyltransferase RumA	-1.63793	3.48848e-06	1.62188e-05	down	mRNA				gene1051	-	endospore coat-associated protein	-1.29701	0.000504987	0.00141038	down	mRNA
gene1735	fliI	ATP synthase	-1.94153	3.63116e-06	1.6844e-05	down	mRNA				gene3906	cydC	amino acid ABC transporter ATP-binding protein	-1.31272	0.000522479	0.00145292	down	mRNA
gene0197	suhB	inorganic polyphosphate kinase	-3.08533	3.72005e-06	1.72368e-05	down	mRNA				gene0520	-	sporulation protein	-1.05819	0.000550229	0.0015235	down	mRNA
gene3306	-	Na+/H+ antiporter	-2.10689	3.75909e-06	1.73912e-05	down	mRNA				gene2905	acuB	acetoin utilization protein AcuB	-1.08183	0.000559643	0.00154402	down	mRNA
gene3388	-	luciferase	-1.69095	3.76186e-06	1.73912e-05	down	mRNA				gene2625	-	TetR family transcriptional regulator	-1.01147	0.000574055	0.00158039	down	mRNA
gene2362	pksI	enoyl-CoA hydratase	-2.63857	3.81867e-06	1.76339e-05	down	mRNA				gene0156	rplX	50S ribosomal protein L24	-1.38389	0.000608164	0.00166953	down	mRNA
gene2780	pheS	PheS	-1.5773	3.8627e-06	1.77971e-05	down	mRNA				gene3236	-	proline dehydrogenase	-1.16304	0.000611113	0.00167643	down	mRNA
gene0041	tmk	thymidylate kinase	-1.73435	3.88795e-06	1.78732e-05	down	mRNA				gene3459	-	hypothetical protein	-1.01482	0.000641181	0.00175517	down	mRNA
gene1747	fliP	flagellar biosynthetic protein FliP	-1.95841	4.02277e-06	1.84516e-05	down	mRNA				gene1042	-	membrane protein	-1.0495	0.000694375	0.00188208	down	mRNA
gene2429	argR	arginine repressor	-1.37447	4.09878e-06	1.87582e-05	down	mRNA				gene0151	rplW	50S ribosomal protein L23	-1.02979	0.000747175	0.00201387	down	mRNA
gene2504	pstC	phosphate ABC transporter permease subunit PstC	-3.06481	4.1313e-06	1.8886e-05	down	mRNA				gene1514	-	hypothetical protein	-1.41459	0.000763302	0.00205304	down	mRNA
gene3737	narI	respiratory nitrate reductase subunit gamma	-3.05212	4.15289e-06	1.89582e-05	down	mRNA				gene2516	-	membrane protein	-1.05891	0.000764671	0.00205529	down	mRNA
gene3765	-	HD domain-containing protein	-1.27869	4.15635e-06	1.89582e-05	down	mRNA				gene2227	qcrC	cytochrome CBB3	-1.14743	0.000786586	0.00211125	down	mRNA
gene0170	ecfA1	energy-coupling factor transporter ATPase	-1.52135	4.31013e-06	1.96377e-05	down	mRNA				gene3328	tcyJ	amino acid ABC transporter substrate-binding protein	-1.79862	0.000825516	0.00220653	down	mRNA
gene1955	ituB	non-ribosomal peptide synthetase	-2.34844	4.60744e-06	2.09225e-05	down	mRNA				gene1283	-	hypothetical protein	-1.93252	0.000849556	0.00226764	down	mRNA
gene0118	mcsB	protein arginine kinase	-1.7384	4.64109e-06	2.10519e-05	down	mRNA				gene3585	pgsA	capsular polysaccharide biosynthesis protein	-2.22269	0.000879326	0.00233901	down	mRNA
gene3838	qoxA	cytochrome aa3 quinol oxidase subunit II	-1.73618	5.20398e-06	2.34236e-05	down	mRNA				gene3329	-	acetyltransferase	-2.46272	0.000897743	0.00238143	down	mRNA
gene3836	qoxC	cytochrome aa3 quinol oxidase subunit III	-2.10882	5.35644e-06	2.40306e-05	down	mRNA				gene2763	uvrC	excinuclease ABC subunit C	-1.01451	0.000920985	0.00243638	down	mRNA
gene0875	cyoE	protoheme IX farnesyltransferase	-1.90125	5.37518e-06	2.40884e-05	down	mRNA				gene1673	-	hypothetical protein	-1.31834	0.000955732	0.00251794	down	mRNA
gene3830	-	hypothetical protein	-1.68718	5.49323e-06	2.45905e-05	down	mRNA				gene2956	bceB	bacitracin ABC transporter permease	-1.07847	0.00102956	0.00269039	down	mRNA
gene1091	hemY	protoporphyrinogen oxidase	-1.72944	5.81276e-06	2.58233e-05	down	mRNA				gene3323	-	hypothetical protein	-1.45622	0.00104885	0.00273708	down	mRNA
gene2551	prmA	ribosomal protein L11 methyltransferase	-1.72658	6.11232e-06	2.70953e-05	down	mRNA				gene1301	uxaC	glucuronate isomerase	-1.36454	0.00112064	0.00290478	down	mRNA
gene3423	epsF	glycosyl transferase	-2.96185	6.16017e-06	2.72484e-05	down	mRNA				gene0262	-	hypothetical protein	-1.51331	0.00114372	0.00295863	down	mRNA
gene2538	ybeY	rRNA maturation RNase YbeY	-1.16107	6.33175e-06	2.79169e-05	down	mRNA				gene4127	gidB	16S rRNA methyltransferase G	-1.19937	0.00118756	0.0030577	down	mRNA
gene4056	vicK	PAS domain-containing sensor histidine kinase	-1.99019	6.80385e-06	2.99019e-05	down	mRNA				gene3063	-	membrane protein	-2.80564	0.00124378	0.00318968	down	mRNA
gene2041	-	general stress protein	-2.08567	7.28198e-06	3.19347e-05	down	mRNA				gene1145	gerPB	germination protein GerPB	-2.279	0.00127988	0.00326922	down	mRNA
gene3887	celA	PTS sugar transporter subunit IIB	-3.97523	7.76957e-06	3.39277e-05	down	mRNA				gene1441	-	acyltransferase	-2.07948	0.00130477	0.00332617	down	mRNA
gene3873	ilvE	branched chain amino acid aminotransferase	-2.70653	8.13734e-06	3.53828e-05	down	mRNA				gene0972	-	sporulation protein YhbH	-2.03942	0.00131774	0.00335481	down	mRNA
gene1956	ituA	non-ribosomal peptide synthetase	-2.67637	8.311e-06	3.60995e-05	down	mRNA				gene1980	-	AMP-binding protein	-2.11977	0.00134997	0.00343459	down	mRNA
gene1775	infB	translation initiation factor IF-2	-1.67373	8.54545e-06	3.70393e-05	down	mRNA				gene3692	atpD	ATP synthase subunit beta	-1.00233	0.00138577	0.00351869	down	mRNA
gene0248	-	sporulation protein	-1.97946	8.63941e-06	3.73675e-05	down	mRNA				gene2339	-	transcriptional regulator	-1.02535	0.00146614	0.00370571	down	mRNA
gene0439	-	hypothetical protein	-2.11584	9.04141e-06	3.89418e-05	down	mRNA				gene1904	-	serine recombinase	-1.20645	0.00154108	0.00387987	down	mRNA
gene1219	-	DsbA family protein	-1.47697	9.14673e-06	3.9354e-05	down	mRNA				gene2447	spoIIIAB	stage III sporulation protein SpoAB	-3.5933	0.00154449	0.00388339	down	mRNA
gene4055	-	hypothetical protein	-2.06638	9.21237e-06	3.95948e-05	down	mRNA				gene3833	yedL	GCN5 family acetyltransferase	-1.18579	0.00155867	0.00391139	down	mRNA
gene2179	-	hypothetical protein	-3.03267	1.01423e-05	4.33643e-05	down	mRNA				gene1302	-	MFS transporter	-2.67277	0.00157191	0.00394205	down	mRNA
gene3325	tcyM	cysteine ABC transporter permease	-2.75605	1.07376e-05	4.57661e-05	down	mRNA				gene1588	phoH2	hypothetical protein	-1.87826	0.0015798	0.00395925	down	mRNA
gene0798	citT	transcriptional regulator	-1.449	1.08641e-05	4.62573e-05	down	mRNA				gene3434	pdc	phenolic acid decarboxylase	-1.05195	0.00162762	0.00407114	down	mRNA
gene3099	mnhD	cation:proton antiporter	-1.40447	1.15137e-05	4.88705e-05	down	mRNA				gene1239	cotY	spore coat protein	-2.85012	0.00164314	0.00409669	down	mRNA
gene2948	-	GNAT family acetyltransferase	-1.31553	1.17427e-05	4.97395e-05	down	mRNA				gene1839	-	hypothetical protein	-2.17042	0.00167525	0.00416329	down	mRNA
gene0418	-	iron ABC transporter ATP-binding protein	-2.7328	1.20652e-05	5.10526e-05	down	mRNA				gene3547	tuaH	teichuronic acid biosynthesis glycosyltransferase tuaH	-1.3898	0.00172698	0.00427534	down	mRNA
gene0497	-	manganese catalase	-1.63044	1.25781e-05	5.31134e-05	down	mRNA				gene0610	-	glutamine amidotransferase	-1.03203	0.00173925	0.00430295	down	mRNA
gene0069	mfd	transcription-repair coupling factor	-1.49889	1.30393e-05	5.48347e-05	down	mRNA				gene2448	spoIIIAA	stage III sporulation protein AA	-2.49988	0.0017766	0.0043781	down	mRNA
gene3315	zntA	cadmium transporter	-2.91361	1.40577e-05	5.87553e-05	down	mRNA				gene2541	yqfD	stage IV sporulation protein	-1.39207	0.00183696	0.00451859	down	mRNA
gene2366	-	polyketide synthase	-2.12464	1.40965e-05	5.88577e-05	down	mRNA				gene0159	rplF	50S ribosomal protein L6	-1.09919	0.00189503	0.00464662	down	mRNA
gene3894	gmuG	beta-mannosidase	-4.06559	1.43255e-05	5.96919e-05	down	mRNA				gene3933	-	citrate transporter	-2.85208	0.00191828	0.00469764	down	mRNA
gene2758	sdhB	succinate dehydrogenase iron-sulfur subunit	-2.2703	1.46738e-05	6.10814e-05	down	mRNA				gene0818	treC	alpha,alpha-phosphotrehalase	-3.11174	0.00194366	0.00475679	down	mRNA
gene3714	hemK	protein-(glutamine-N5) methyltransferase, release factor-specific	-1.59582	1.50691e-05	6.26629e-05	down	mRNA				gene0459	-	general stress protein	-1.23352	0.00194639	0.00476044	down	mRNA
gene3180	-	5'-nucleotidase	-1.3267	1.52353e-05	6.32897e-05	down	mRNA				gene0161	rpsE	ribosomal protein S5	-1.04041	0.00208028	0.00506543	down	mRNA
gene3786	bacC	oxidoreductase	-2.14905	1.60838e-05	6.6612e-05	down	mRNA				gene3325	tcyM	cysteine ABC transporter permease	-1.64632	0.00220513	0.00534246	down	mRNA
gene2757	ybgC	hypothetical protein	-2.38401	1.73768e-05	7.1677e-05	down	mRNA				gene3654	-	allantoin permease	-1.23885	0.00220851	0.00534728	down	mRNA
gene0474	-	LysM domain-containing protein	-2.73448	1.76086e-05	7.24871e-05	down	mRNA				gene4056	vicK	PAS domain-containing sensor histidine kinase	-1.03369	0.00221723	0.00536503	down	mRNA
gene3994	iolS	oxidoreductase	-1.91043	1.82299e-05	7.48193e-05	down	mRNA				gene1915	sspP	small, acid-soluble spore protein P	-5.44476	0.00226928	0.00548066	down	mRNA
gene1536	fruA	PTS fructose transporter subunit IIA	-2.96732	1.88452e-05	7.70308e-05	down	mRNA				gene2087	-	hypothetical protein	-2.53311	0.0023566	0.00567734	down	mRNA
gene3841	galK	galactokinase	-1.25282	2.02433e-05	8.23403e-05	down	mRNA				gene3324	tcyN	amino acid ABC transporter ATP-binding protein	-1.40435	0.00258354	0.00618927	down	mRNA
gene3032	-	hypothetical protein	-2.39166	2.03428e-05	8.25808e-05	down	mRNA				gene0749	cotJA	hypothetical protein	-2.02032	0.00282893	0.00672462	down	mRNA
gene1131	-	membrane protein	-2.60432	2.11325e-05	8.56167e-05	down	mRNA				gene3930	-	hypothetical protein	-1.21168	0.00284757	0.00676298	down	mRNA
gene0576	-	oxidoreductase	-1.90607	2.16778e-05	8.77392e-05	down	mRNA				gene1892	-	hypothetical protein	-1.22612	0.00292136	0.00692235	down	mRNA
gene0409	-	two-component sensor histidine kinase	-1.98052	2.2342e-05	9.03384e-05	down	mRNA				gene0433	ycnJ	hypothetical protein	-1.01255	0.00299551	0.00707079	down	mRNA
gene0790	-	2-oxoglutarate translocator	-2.0893	2.24746e-05	9.07851e-05	down	mRNA				gene1007	-	hypothetical protein	-4.1806	0.00302653	0.00713528	down	mRNA
gene1774	-	hypothetical protein	-2.13803	2.36306e-05	9.50257e-05	down	mRNA				gene0032	bofA	sigma-K factor-processing regulatory protein BofA	-2.85473	0.00324328	0.00759985	down	mRNA
gene1299	ndh	pyridine nucleotide-disulfide oxidoreductase	-1.58561	2.39254e-05	9.6077e-05	down	mRNA				gene2338	ansA	L-asparaginase 1	-1.1355	0.00375988	0.00876245	down	mRNA
gene0144	rpsG	30S ribosomal protein S7	-1.57388	2.43326e-05	9.75209e-05	down	mRNA				gene3326	tcyL	cysteine ABC transporter permease	-1.73627	0.00384017	0.00893876	down	mRNA
gene0176	-	damage-inducible protein DinB	-1.86104	2.56071e-05	0.000102328	down	mRNA				gene3334	-	hypothetical protein	-1.18577	0.00391735	0.00910193	down	mRNA
gene3734	-	multidrug ABC transporter ATP-binding protein	-1.52078	2.68568e-05	0.000107218	down	mRNA				gene1750	flhB	component of the flagellar export machinery	-1.01525	0.00401678	0.00931612	down	mRNA
gene2408	-	hypothetical protein	-1.07655	2.73807e-05	0.000109203	down	mRNA				gene2788	cstA	carbon starvation protein A	-1.00363	0.00404358	0.00935577	down	mRNA
gene3298	modB	molybdenum ABC transporter permease	-3.53155	2.81779e-05	0.000112164	down	mRNA				gene0040	-	hypothetical protein	-1.00587	0.00408829	0.00943658	down	mRNA
gene2205	-	endonuclease III	-1.41088	2.88969e-05	0.000114691	down	mRNA				gene3731	clsA_B	cardiolipin synthase	-1.70827	0.00415936	0.00958915	down	mRNA
gene1089	hemE	uroporphyrinogen decarboxylase	-1.33916	3.01779e-05	0.000119429	down	mRNA				gene0597	-	MFS transporter	-1.28147	0.00424627	0.00977782	down	mRNA
gene0597	-	MFS transporter	-2.03832	3.04891e-05	0.000120427	down	mRNA				gene0588	-	arsenic resistance protein	-1.10242	0.00431899	0.00993343	down	mRNA
gene2178	-	transcriptional regulator from bacteriophage (yobB)	-1.53536	3.06244e-05	0.000120845	down	mRNA				gene1976	-	enoyl-CoA hydratase	-1.7737	0.00432361	0.00993811	down	mRNA
gene1567	pdhB	2-oxoisovalerate dehydrogenase subunit beta	-1.96289	3.15589e-05	0.000124294	down	mRNA				gene4055	-	hypothetical protein	-1.19811	0.00457836	0.0104428	down	mRNA
gene2850	-	hypothetical protein	-2.0816	3.17691e-05	0.000125001	down	mRNA				gene2504	pstC	phosphate ABC transporter permease subunit PstC	-1.44885	0.00475191	0.0108003	down	mRNA
gene1349	-	phage portal protein	-1.17897	3.21746e-05	0.000126354	down	mRNA				gene3411	lctP	lactate permease	-1.02066	0.00477842	0.0108478	down	mRNA
gene2841	pyk	pyruvate kinase	-1.59193	3.23527e-05	0.000126932	down	mRNA				gene1151	-	hypothetical protein	-5.20339	0.00501614	0.0113341	down	mRNA
gene2671	relA	GTP pyrophosphokinase	-1.06273	3.26453e-05	0.000127713	down	mRNA				gene0041	tmk	thymidylate kinase	-1.16175	0.00510128	0.0115062	down	mRNA
gene0490	-	membrane protein	-2.22956	3.28217e-05	0.00012828	down	mRNA				gene3662	-	membrane protein	-1.10547	0.00534485	0.0119786	down	mRNA
gene0781	-	MerR family transcriptional regulator	-2.60836	3.28844e-05	0.000128403	down	mRNA				gene0822	-	yibE/F-like family protein	-1.05094	0.00559946	0.0125056	down	mRNA
gene3727	-	hypothetical protein	-1.64594	3.41262e-05	0.000133125	down	mRNA				gene0765	cypD_E	NADPH--cytochrome P450 reductase	-1.41935	0.00586753	0.0130664	down	mRNA
gene4119	-	oxidoreductase	-1.0299	3.65828e-05	0.000142436	down	mRNA				gene1367	spoIISA	stage II sporulation protein SA	-1.05365	0.00599692	0.0133315	down	mRNA
gene3762	-	hypothetical protein	-1.49862	3.67139e-05	0.000142811	down	mRNA				gene1813	kbl	8-amino-7-oxononanoate synthase	-1.34944	0.00614027	0.0136266	down	mRNA
gene3417	epsL	UDP-galactose phosphate transferase	-1.97409	3.77501e-05	0.000146564	down	mRNA				gene0488	-	antifungal polypeptide	-1.20623	0.00615382	0.013641	down	mRNA
gene3745	narK	MFS transporter	-1.8809	3.824e-05	0.000148325	down	mRNA				gene2754	-	MarR family transcriptional regulator	-1.04162	0.00644643	0.014216	down	mRNA
gene3278	-	Regucalcin RC	-1.45504	3.86547e-05	0.000149792	down	mRNA				gene0289	-	ring-cleaving dioxygenase	-1.04925	0.00679509	0.0149422	down	mRNA
gene2519	cshB	DEAD/DEAH box helicase	-1.08026	3.88592e-05	0.000150442	down	mRNA				gene4099	bdh	3-hydroxybutyrate dehydrogenase	-1.18129	0.00681582	0.0149793	down	mRNA
gene0521	alr	alanine racemase	-1.0698	4.11049e-05	0.000158387	down	mRNA				gene2998	-	hypothetical protein	-2.81299	0.00706496	0.0154564	down	mRNA
gene1686	prpC	phosphorylated protein phosphatase	-1.23931	4.14791e-05	0.000159679	down	mRNA				gene0155	rpsQ	30S ribosomal protein S17	-1.30266	0.00709716	0.015518	down	mRNA
gene2537	dgkA	DgkA	-1.60578	4.30046e-05	0.000165396	down	mRNA				gene2503	pstA	phosphate ABC transporter, permease protein PstA	-1.40678	0.00767356	0.0166743	down	mRNA
gene3862	-	general stress protein A	-2.1014	4.55856e-05	0.00017434	down	mRNA				gene2467	sipW	S26 family signal peptidase	-1.07329	0.00780852	0.0169199	down	mRNA
gene0048	-	hypothetical protein	-2.23509	4.61091e-05	0.000176014	down	mRNA				gene3971	-	hypothetical protein	-1.10999	0.00799346	0.0172625	down	mRNA
gene1931	-	hypothetical protein	-2.00465	4.81338e-05	0.000183401	down	mRNA				gene3621	nfi	endonuclease V	-1.09614	0.00808582	0.0174522	down	mRNA
gene1987	ppsB	non-ribosomal peptide synthetase	-2.41694	4.86944e-05	0.000185365	down	mRNA				gene3806	-	spore coat protein	-1.71387	0.00820673	0.0176728	down	mRNA
gene2854	-	metal-dependent hydrolase	-1.40676	4.99556e-05	0.000189989	down	mRNA				gene0671	-	DNA-binding response regulator	-1.1428	0.00874507	0.0186868	down	mRNA
gene0316	malL	alpha-glucosidase	-1.50213	5.39935e-05	0.000204775	down	mRNA				gene0145	fusA	elongation factor G	-1.02527	0.00876468	0.0187184	down	mRNA
gene2549	mtaB	tRNA-2-methylthio-N(6)-dimethylallyladenosine synthase MiaB	-1.12321	5.42696e-05	0.000205632	down	mRNA				gene2863	-	sporulation protein YtfJ	-1.7266	0.00895017	0.0190828	down	mRNA
gene2390	pepT	hypothetical protein	-1.23621	5.54164e-05	0.000209783	down	mRNA				gene2180	-	hypothetical protein	-4.4863	0.00938488	0.0199106	down	mRNA
gene3467	-	sporulation regulator WhiA	-1.39849	5.64164e-05	0.000213372	down	mRNA				gene2262	-	membrane protein	-1.44576	0.0100973	0.0213166	down	mRNA
gene0755	isdG	monooxygenase	-1.05543	5.69408e-05	0.000215156	down	mRNA				gene3479	-	hypothetical protein	-1.7338	0.0102826	0.0216603	down	mRNA
gene1159	norG	GntR family transcriptional regulator	-1.39869	5.72597e-05	0.000215764	down	mRNA				gene1783	-	hypothetical protein	-1.95491	0.0108104	0.0226977	down	mRNA
gene3779	-	membrane protein	-2.16473	5.73293e-05	0.000215828	down	mRNA				gene1979	accC	biotin carboxylase	-1.42223	0.0116053	0.0241562	down	mRNA
gene3478	-	heme response regulator HssR	-2.15359	6.09246e-05	0.000228105	down	mRNA				gene2179	-	hypothetical protein	-1.51986	0.0118463	0.0245388	down	mRNA
gene2982	-	peptidase	-1.44429	6.12834e-05	0.000229233	down	mRNA				gene3982	nukG	mrsE	-1.38661	0.0118918	0.0245934	down	mRNA
gene0166	map	type I methionyl aminopeptidase	-1.67758	6.13378e-05	0.000229233	down	mRNA				gene1838	aprX	serine protease	-1.81813	0.0122018	0.0252074	down	mRNA
gene1769	proS	proline--tRNA ligase	-1.12817	6.45113e-05	0.000240217	down	mRNA				gene2420	-	hypothetical protein	-1.36702	0.0124287	0.0255939	down	mRNA
gene0225	glmS	glutamine--fructose-6-phosphate aminotransferase	-1.2341	6.52172e-05	0.000242404	down	mRNA				gene0629	-	hypothetical protein	-1.37856	0.0129339	0.0265352	down	mRNA
gene2950	leuS	leucine--tRNA ligase	-1.28152	6.58099e-05	0.000243943	down	mRNA				gene2635	mccA	cysteine synthase	-1.04663	0.0134703	0.0275331	down	mRNA
gene1751	flhA	flagellar biosynthesis protein FlhA	-1.55466	6.79297e-05	0.000250893	down	mRNA				gene2586	-	RNA polymerase sigma 70	-1.33724	0.0134928	0.0275644	down	mRNA
gene3267	liaS	sensor histidine kinase	-1.14068	7.15634e-05	0.000263838	down	mRNA				gene1774	-	hypothetical protein	-1.42768	0.0137078	0.0279592	down	mRNA
gene2338	ansA	L-asparaginase 1	-1.36809	7.50593e-05	0.000276229	down	mRNA				gene4121	-	membrane protein	-2.57664	0.0139019	0.0282803	down	mRNA
gene0828	aroD	3-dehydroquinase	-2.1837	7.81812e-05	0.00028592	down	mRNA				gene2548	yjbB	YqeW	-1.1565	0.0145265	0.0293935	down	mRNA
gene0136	rplK	50S ribosomal protein L11	-1.42028	8.08003e-05	0.000295235	down	mRNA				gene2849	-	sporulation protein	-3.25528	0.0150221	0.030193	down	mRNA
gene0826	-	hypothetical protein	-2.40836	8.39607e-05	0.000306509	down	mRNA				gene0144	rpsG	30S ribosomal protein S7	-1.06467	0.0150899	0.0303133	down	mRNA
gene2518	nfo	deoxyribonuclease IV	-1.18839	9.00286e-05	0.000327202	down	mRNA				gene2100	-	N-acetyltransferase	-1.62335	0.0152114	0.0305098	down	mRNA
gene1714	trmD	tRNA (guanosine(37)-N1)-methyltransferase TrmD	-1.39371	9.58767e-05	0.000346612	down	mRNA				gene3617	-	hypothetical protein	-2.97526	0.0153841	0.0308241	down	mRNA
gene0880	pps	phosphoenolpyruvate synthase	-1.65557	9.63802e-05	0.000348125	down	mRNA				gene1375	-	mannosyltransferase	-1.04781	0.015504	0.0310161	down	mRNA
gene1683	fmt	methionyl-tRNA formyltransferase	-1.213	9.80425e-05	0.000353194	down	mRNA				gene3322	-	NrdH-redoxin	-1.28883	0.0156435	0.0312304	down	mRNA
gene3416	epsM	acetyltransferase	-2.37786	9.86007e-05	0.000354893	down	mRNA				gene3584	-	YwtC	-1.8842	0.0162979	0.0324026	down	mRNA
gene2620	-	MBL fold metallo-hydrolase	-1.90251	9.93266e-05	0.000356879	down	mRNA				gene3967	-	hypothetical protein	-1.78027	0.0163359	0.0324485	down	mRNA
gene1208	oppC	diguanylate cyclase	-1.51586	0.000101474	0.000363638	down	mRNA				gene0577	-	hypothetical protein	-2.28085	0.0169225	0.0333692	down	mRNA
gene4128	gidA	tRNA uridine(34) 5-carboxymethylaminomethyl synthesis enzyme MnmG	-1.63555	0.000103106	0.00036884	down	mRNA				gene0396	gerKC	spore gernimation protein KC	-2.27931	0.0170619	0.0336268	down	mRNA
gene0122	-	PIN/TRAM domain-containing protein	-1.39603	0.00010386	0.000370579	down	mRNA				gene1835	-	sporulation protein	-2.48767	0.0171666	0.0337814	down	mRNA
gene3782	bacG	cyclohexenol-containing tetrahydro-4-hydroxyphenylpyruvate H(4)HPP in bacilysin synthesis	-1.61405	0.000103863	0.000370579	down	mRNA				gene3244	-	hypothetical protein	-1.21227	0.018205	0.0356068	down	mRNA
gene3254	dps	DNA starvation/stationary phase protection protein	-1.9131	0.000104434	0.000372292	down	mRNA				gene3970	-	membrane protein	-2.30493	0.018762	0.0366035	down	mRNA
gene1682	def	peptide deformylase	-1.05164	0.000108823	0.000386256	down	mRNA				gene1152	asnB	asparagine synthetase B	-1.13677	0.0194263	0.0377468	down	mRNA
gene3965	-	hypothetical protein	-1.453	0.000109799	0.000389046	down	mRNA				gene1977	hmgL	hydroxymethylglutaryl-CoA lyase	-1.97517	0.0198066	0.0384276	down	mRNA
gene3415	epsN	pyridoxal phosphate-dependent aminotransferase	-2.43622	0.000112137	0.000396983	down	mRNA				gene3810	-	pyridoxal phosphate-dependent aminotransferase	-1.62304	0.0201318	0.0389801	down	mRNA
gene4040	-	hypothetical protein	-1.2903	0.000112233	0.000396983	down	mRNA				gene0944	-	putative FAD-dependent oxido-reductase	-1.12172	0.0232843	0.0441531	down	mRNA
gene3585	pgsA	capsular polysaccharide biosynthesis protein	-2.1622	0.000114417	0.000404358	down	mRNA				gene0298	phoD	alkaline phosphatase	-1.17111	0.0240776	0.0454341	down	mRNA
gene3204	-	kinase	-2.50258	0.00011524	0.000406917	down	mRNA				gene3952	abnA	hypothetical protein	-1.45625	0.0244966	0.046157	down	mRNA
gene0827	aroE	shikimate 5-dehydrogenase	-1.87351	0.000115742	0.000407985	down	mRNA				gene2957	bceA	bacitracin ABC transporter ATP-binding protein	-1.06589	0.0252818	0.0474281	down	mRNA
gene3434	pdc	phenolic acid decarboxylase	-1.16757	0.000116093	0.000408872	down	mRNA				gene0751	cotJC	hypothetical protein	-1.14292	0.0262132	0.0489373	down	mRNA
gene2939	-	hypothetical protein	-1.07451	0.000119298	0.000419077	down	mRNA				gene1947	-	choline esterase	-1.5253	0.0264739	0.0494	down	mRNA
gene1213	spxA	transcriptional regulator Spx	-1.23011	0.000120828	0.000422639	down	mRNA				sRNA0257			-3.55091	5.10648e-32	1.95007e-30	down	sRNA
gene3162	-	nucleoside transporter NupC	-1.8038	0.00012788	0.000444631	down	mRNA				sRNA0176			-5.13716	1.32365e-30	4.68378e-29	down	sRNA
gene0575	czcD	cation transporter	-2.13361	0.000128938	0.000446811	down	mRNA				sRNA0498			-5.47112	2.21659e-17	3.09761e-16	down	sRNA
gene3472	trxB	thioredoxin-disulfide reductase	-1.48973	0.000134978	0.000466162	down	mRNA				sRNA0321			-2.16717	2.78719e-17	3.86698e-16	down	sRNA
gene1988	ppsA	non-ribosomal peptide synthetase	-2.4472	0.000138886	0.000478785	down	mRNA				sRNA0447			-3.92368	8.18922e-17	1.10055e-15	down	sRNA
gene2132	msrB	peptide-methionine (R)-S-oxide reductase	-1.62646	0.00013993	0.000481236	down	mRNA				sRNA0412			-3.27192	1.17815e-14	1.26226e-13	down	sRNA
gene4057	vicR	YycF	-1.3315	0.000140921	0.000483834	down	mRNA				sRNA0164			-2.72303	4.27319e-14	4.36024e-13	down	sRNA
gene0096	folK	2-amino-4-hydroxy-6-hydroxymethyldihydropteridine diphosphokinase	-1.46256	0.000146734	0.000503369	down	mRNA				sRNA0153			-2.83497	5.12753e-09	3.16937e-08	down	sRNA
gene3479	-	hypothetical protein	-4.06713	0.000152409	0.000521964	down	mRNA				sRNA0006			-2.83497	5.12753e-09	3.16937e-08	down	sRNA
gene3492	ppaX	pyrophosphatase	-1.53049	0.000152986	0.0005235	down	mRNA				sRNA0469			-2.83497	5.12753e-09	3.16937e-08	down	sRNA
gene3314	-	thioredoxin	-1.10886	0.000153155	0.000523641	down	mRNA				sRNA0080			-2.83497	5.12753e-09	3.16937e-08	down	sRNA
gene0179	mrp	ATP-binding protein	-1.33044	0.00015485	0.000528555	down	mRNA				sRNA0021			-2.83497	5.12753e-09	3.16937e-08	down	sRNA
gene3100	mnhE	cation:proton antiporter	-1.45737	0.000160015	0.000543919	down	mRNA				sRNA0047			-2.83497	5.12753e-09	3.16937e-08	down	sRNA
gene3564	-	glycosyl transferase	-2.09888	0.000160768	0.000546024	down	mRNA				sRNA0054			-2.83497	5.12753e-09	3.16937e-08	down	sRNA
gene3131	mbtH	protein mbtH	-2.37591	0.000165164	0.000559498	down	mRNA				sRNA0122			-2.83497	5.12753e-09	3.16937e-08	down	sRNA
gene1119	-	frataxin	-1.39551	0.000165261	0.000559498	down	mRNA				sRNA0073			-2.83497	5.12753e-09	3.16937e-08	down	sRNA
gene0266	ybdH	alcohol dehydrogenase	-1.09625	0.000165281	0.000559498	down	mRNA				sRNA0414			-1.78611	6.89156e-08	3.69691e-07	down	sRNA
gene3341	rnr	ribonuclease R	-1.12644	0.000170183	0.00057514	down	mRNA				sRNA0561			-3.681	6.87094e-07	3.19292e-06	down	sRNA
gene2337	aspA	aspartate ammonia-lyase	-1.00579	0.000170899	0.000576607	down	mRNA				sRNA0111			-6.52714	2.28539e-06	9.7833e-06	down	sRNA
gene0872	catE	glyoxalase	-2.23373	0.000173636	0.000584878	down	mRNA				sRNA0339			-1.76871	2.32879e-06	9.94701e-06	down	sRNA
gene0469	-	amino acid permease	-1.31243	0.000174902	0.000588177	down	mRNA				sRNA0560			-6.4541	2.28838e-05	8.20286e-05	down	sRNA
gene0882	-	metal-dependent hydrolase	-1.57166	0.000176891	0.000594377	down	mRNA				sRNA0224			-2.02597	2.32394e-05	8.3226e-05	down	sRNA
gene3323	-	hypothetical protein	-1.53445	0.000178117	0.000598005	down	mRNA				sRNA0218			-1.6994	4.15234e-05	0.000141355	down	sRNA
gene3421	epsH	glycosyl transferase	-2.48871	0.000179378	0.000600891	down	mRNA				sRNA0459			-2.15882	0.000301501	0.000882984	down	sRNA
gene3854	-	CidB/LrgB family autolysis modulator	-3.4504	0.000179416	0.000600891	down	mRNA				sRNA0015			-2.13924	0.000321641	0.000934164	down	sRNA
gene3327	tcyK	amino acid ABC transporter substrate-binding protein	-2.18604	0.000183519	0.000613626	down	mRNA				sRNA0322			-1.92614	0.00118737	0.0030577	down	sRNA
gene0391	-	hypothetical protein	-2.34225	0.000188814	0.000629791	down	mRNA				sRNA0036			-5.14006	0.0054131	0.0121245	down	sRNA
gene1046	mdlB	multidrug ABC transporter permease	-2.29903	0.0002005	0.00066768	down	mRNA				sRNA0307			-1.60086	0.00743274	0.0162058	down	sRNA
gene0973	-	MarR family transcriptional regulator	-1.44279	0.000202993	0.000675435	down	mRNA				sRNA0095			-1.21749	0.0133445	0.0273069	down	sRNA
gene0137	rplA	50S ribosomal protein L1	-1.4324	0.000203583	0.000676846	down	mRNA				sRNA0087			-1.02965	0.0238609	0.0450914	down	sRNA
gene1954	ituC	peptide synthetase	-2.03258	0.000205896	0.000683983	down	mRNA
gene0095	folB	dihydroneopterin aldolase	-1.6882	0.000210365	0.000696099	down	mRNA
gene2591	-	MerR family transcriptional regulator	-1.73817	0.000210393	0.000696099	down	mRNA
gene0691	gabP	GABA permease	-1.33686	0.0002121	0.000700785	down	mRNA
gene1351	-	phage portal protein	-1.92629	0.000212902	0.000702696	down	mRNA
gene1209	oppD	peptide ABC transporter ATP-binding protein	-1.52645	0.000214252	0.000706583	down	mRNA
gene0663	tatC	twin arginine-targeting protein translocase TatC	-1.0732	0.00021831	0.000719386	down	mRNA
gene0532	tex	hypothetical protein	-1.0198	0.000228093	0.000751021	down	mRNA
gene3205	-	membrane protein	-1.46998	0.000230023	0.000756766	down	mRNA
gene1067	-	hypothetical protein	-1.26235	0.000240695	0.000791243	down	mRNA
gene3940	-	universal stress protein	-1.95667	0.000241476	0.000792777	down	mRNA
gene0202	-	FeuC	-2.12217	0.000254856	0.000833112	down	mRNA
gene1569	lpd	dihydrolipoyl dehydrogenase	-1.98177	0.000258146	0.000843194	down	mRNA
gene0121	disA	DNA integrity scanning protein DisA	-1.61754	0.000258683	0.000844277	down	mRNA
gene3209	dadA	oxidoreductase	-1.99251	0.00026194	0.00085219	down	mRNA
gene0637	-	GntR family transcriptional regulator	-1.82235	0.000264534	0.000859264	down	mRNA
gene2370	-	polyketide synthase	-2.08984	0.000265897	0.000863006	down	mRNA
gene3889	celB	oligo-beta-mannoside permease IIC protein	-3.77456	0.000272514	0.000883784	down	mRNA
gene0742	-	hypothetical protein	-3.18893	0.000274218	0.000888605	down	mRNA
gene3950	-	restriction endonuclease AlwI	-2.63434	0.000276331	0.000894744	down	mRNA
gene2580	-	hypothetical protein	-1.07068	0.000279114	0.000903041	down	mRNA
gene0821	-	hypothetical protein	-1.25791	0.000282166	0.000912195	down	mRNA
gene0198	-	alcohol dehydrogenase	-2.74691	0.000289683	0.000933549	down	mRNA
gene0004	recF	DNA recombination protein RecF	-1.21555	0.000290492	0.000935422	down	mRNA
gene0840	-	radical SAM/CxCxxxxC motif protein YfkAB	-1.31461	0.000293802	0.000945336	down	mRNA
gene1207	oppB	peptide ABC transporter permease	-1.68911	0.000298297	0.000957543	down	mRNA
gene0608	ydfI	DNA-binding response regulator	-1.14554	0.000300314	0.000961755	down	mRNA
gene1700	plsX	phosphate acyltransferase	-1.53173	0.000325837	0.00103781	down	mRNA
gene1568	aceF	branched-chain alpha-keto acid dehydrogenase subunit E2	-1.89838	0.000328195	0.00104353	down	mRNA
gene1094	fabH	3-oxoacyl-ACP synthase	-1.33428	0.00032865	0.00104353	down	mRNA
gene2722	hemL	aspartate aminotransferase family protein	-1.85743	0.00034295	0.00108557	down	mRNA
gene3964	-	hypothetical protein	-1.09175	0.000347945	0.00109982	down	mRNA
gene1706	ftsY	signal recognition particle-docking protein FtsY	-1.12654	0.00034799	0.00109982	down	mRNA
sRNA0006			-2.74433	0.000371265	0.0011644	down	sRNA
sRNA0153			-2.74433	0.000371265	0.0011644	down	sRNA
sRNA0054			-2.74433	0.000371265	0.0011644	down	sRNA
sRNA0122			-2.74433	0.000371265	0.0011644	down	sRNA
sRNA0469			-2.74433	0.000371265	0.0011644	down	sRNA
sRNA0047			-2.74433	0.000371265	0.0011644	down	sRNA
sRNA0073			-2.74433	0.000371265	0.0011644	down	sRNA
sRNA0021			-2.74433	0.000371265	0.0011644	down	sRNA
sRNA0080			-2.74433	0.000371265	0.0011644	down	sRNA
gene0741	-	hypothetical protein	-2.49286	0.0003783	0.00118555	down	mRNA
gene2369	-	polyketide synthase	-2.22554	0.000383838	0.00120199	down	mRNA
gene1011	-	membrane protein	-2.1128	0.000384575	0.00120338	down	mRNA
gene2809	lytS	histidine kinase	-2.19041	0.000390422	0.00122074	down	mRNA
gene0017	pdxT	pyridoxal 5'-phosphate synthase subunit PdxT	-1.87779	0.000393987	0.00123095	down	mRNA
gene3891	scrK	fructokinase	-3.84018	0.000402946	0.00125541	down	mRNA
gene1713	rimM	ribosome maturation factor RimM	-1.43545	0.000404638	0.00125942	down	mRNA
gene4054	-	yycFG regulatory protein	-1.54871	0.000436593	0.00135271	down	mRNA
gene1734	fliH	flagellar assembly protein FliH	-1.64688	0.000440356	0.00136231	down	mRNA
gene0513	murF	UDP-N-acetylmuramoyl-tripeptide--D-alanyl-D-alanine ligase	-1.15954	0.000443886	0.00137116	down	mRNA
gene3477	-	two-component sensor histidine kinase	-1.92472	0.000445471	0.00137502	down	mRNA
gene3379	eno	enolase	-2.04156	0.000448302	0.00138167	down	mRNA
gene0030	recR	recombination protein RecR	-1.48858	0.000449237	0.00138351	down	mRNA
gene2381	-	NADPH dehydrogenase	-2.36668	0.000452558	0.0013927	down	mRNA
gene2386	gnd	phosphogluconate dehydrogenase (NADP(+)-dependent, decarboxylating)	-1.33521	0.000456163	0.00140273	down	mRNA
gene0824	pfpI	glutamine amidotransferase	-1.11557	0.000461626	0.00141634	down	mRNA
sRNA0109			-1.79308	0.000481357	0.00147137	down	sRNA
gene3335	-	hypothetical protein	-2.06805	0.000483687	0.00147739	down	mRNA
gene3289	-	iron(3+)-hydroxamate ABC transporter permease	-1.54445	0.000486708	0.00148441	down	mRNA
gene4127	gidB	16S rRNA methyltransferase G	-1.6926	0.000489239	0.00148991	down	mRNA
gene3005	menF	isochorismate synthase	-1.4488	0.000492901	0.00149883	down	mRNA
gene4093	-	MarR family transcriptional regulator	-2.3531	0.000501211	0.00152184	down	mRNA
gene2040	acpD	azoreductase	-2.05691	0.000518744	0.00157274	down	mRNA
gene1957	fabD	malonyl CoA-acyl carrier protein transacylase	-1.27751	0.000525888	0.0015902	down	mRNA
gene3290	-	iron(3+)-hydroxamate-binding protein FhuD	-1.40435	0.000525944	0.0015902	down	mRNA
gene1738	fliK	flagellar hook-length control protein	-1.606	0.000526444	0.0015902	down	mRNA
gene1754	cheB	chemotaxis response regulator protein-glutamate methylesterase	-1.4078	0.000540277	0.00162958	down	mRNA
gene2428	recN	DNA repair protein RecN	-1.02618	0.000575866	0.0017331	down	mRNA
gene0869	-	ABC transporter ATP-binding protein	-1.0462	0.00059208	0.00177928	down	mRNA
gene0543	-	hypothetical protein	-1.97543	0.000612668	0.00183442	down	mRNA
gene3326	tcyL	cysteine ABC transporter permease	-2.32801	0.000628795	0.00188133	down	mRNA
gene3430	pnbA	para-nitrobenzyl esterase	-1.57834	0.000638342	0.00190433	down	mRNA
gene2868	-	amidohydrolase	-1.07169	0.000638872	0.00190453	down	mRNA
gene0099	lysS	lysine--tRNA ligase	-1.22296	0.000640603	0.00190691	down	mRNA
gene0097	-	transcriptional regulator	-1.36265	0.000657743	0.00195226	down	mRNA
gene0203	-	ferrichrome ABC transporter permease	-2.16288	0.000693036	0.00204663	down	mRNA
gene3763	-	amino acid permease	-1.22577	0.000707892	0.00208449	down	mRNA
gene1566	pdhA	pyruvate dehydrogenase (acetyl-transferring) E1 component subunit alpha	-1.40038	0.000723045	0.00212758	down	mRNA
gene3858	rlmI	putative SAM-dependent methyltransferase	-1.34919	0.000727555	0.00213625	down	mRNA
gene3851	thiM	hydroxyethylthiazole kinase	-1.32888	0.000740822	0.00217209	down	mRNA
gene3538	comFC	competence protein ComF	-1.22502	0.000752765	0.0022008	down	mRNA
gene1733	fliG	flagellar motor switch protein FliG	-1.45919	0.000754034	0.00220294	down	mRNA
gene0003	-	hypothetical protein	-1.09002	0.00075521	0.0022048	down	mRNA
gene3465	nhoA	arylamine N-acetyltransferase	-1.39356	0.00075684	0.00220799	down	mRNA
gene2466	tasA	spore coat protein	-2.52976	0.000770255	0.00224393	down	mRNA
gene3156	-	hypothetical protein	-2.88471	0.000772026	0.00224749	down	mRNA
gene3424	epsE	glycosyl transferase	-2.44798	0.000782053	0.00227506	down	mRNA
gene2553	dnaK	molecular chaperone DnaK	-2.00609	0.00078984	0.00229283	down	mRNA
gene3480	abcA	multidrug ABC transporter permease	-1.75437	0.000802603	0.00232658	down	mRNA
gene2141	hlyIII	hemolysin D	-1.08976	0.000844752	0.00244185	down	mRNA
gene3919	pepT	peptidase T	-1.85125	0.000847996	0.0024495	down	mRNA
gene1761	rpsB	30S ribosomal protein S2	-1.01264	0.000849247	0.00245139	down	mRNA
gene1068	cbf	3'-5' exoribonuclease	-1.09222	0.000865576	0.002495	down	mRNA
gene2621	ybaK	aminoacyl-tRNA deacylase	-2.59512	0.000876697	0.00252174	down	mRNA
gene2694	nadC	nicotinate-nucleotide diphosphorylase (carboxylating)	-1.97957	0.000900515	0.00258843	down	mRNA
gene2806	lrgB	antiholin	-3.27118	0.000902753	0.00259304	down	mRNA
gene0201	-	putative iron-chelator esterase	-1.73274	0.00090868	0.00260824	down	mRNA
gene3931	-	hypothetical protein	-1.83943	0.000917837	0.00262899	down	mRNA
gene0165	adk	adenylate kinase	-1.49626	0.000935094	0.00267282	down	mRNA
gene3102	mnhG	Na+/H+ antiporter subunit G	-1.39692	0.000939087	0.00268236	down	mRNA
gene3949	dcm	DNA (cytosine-5-)-methyltransferase	-1.2109	0.00094045	0.00268438	down	mRNA
gene3766	-	hypothetical protein	-2.6835	0.000950683	0.00270229	down	mRNA
gene0879	-	acyltransferase	-1.13856	0.000968194	0.00274825	down	mRNA
gene3775	-	hypothetical protein	-2.23322	0.000972184	0.00275766	down	mRNA
gene3106	comX	precursor of pheromone peptide ComX	-2.1687	0.000983977	0.0027834	down	mRNA
gene4077	rplI	50S ribosomal protein L9	-1.77178	0.00100231	0.00282551	down	mRNA
gene1685	rlmN	23S rRNA (adenine(2503)-C(2))-methyltransferase RlmN	-1.15523	0.00101151	0.00284949	down	mRNA
gene3427	epsB	tyrosine protein kinase	-2.25405	0.00106	0.00297177	down	mRNA
gene1350	-	phage portal protein	-1.89442	0.00106432	0.00298186	down	mRNA
gene3787	bacB	BacB	-1.79313	0.00107059	0.00299736	down	mRNA
gene2686	ruvB	Holliday junction DNA helicase RuvB	-1.07727	0.00107752	0.00301469	down	mRNA
gene0505	-	hypothetical protein	-1.68502	0.00109383	0.00305407	down	mRNA
gene0164	secY	preprotein translocase subunit SecY	-1.46063	0.00111493	0.00310665	down	mRNA
gene3347	-	MarR family transcriptional regulator	-1.4327	0.0011175	0.00311168	down	mRNA
gene3051	pfpI	protease	-1.61834	0.00116392	0.00322559	down	mRNA
gene0051	metG	methionine--tRNA ligase	-1.22259	0.00117274	0.00324624	down	mRNA
gene0881	yhcO	barnase inhibitor	-1.26138	0.00118058	0.00326513	down	mRNA
gene1524	moeB	thiamine biosynthesis protein MoeB	-1.10133	0.00119423	0.00330065	down	mRNA
gene2364	-	cytochrome P450	-2.01335	0.00120718	0.00333419	down	mRNA
gene3576	-	MFS transporter	-1.46915	0.00121756	0.00335606	down	mRNA
gene3244	-	hypothetical protein	-1.43956	0.00123094	0.00338611	down	mRNA
sRNA0164			-1.52342	0.00124534	0.00341426	down	sRNA
gene0419	-	iron ABC transporter substrate-binding protein	-2.06132	0.00124794	0.00341911	down	mRNA
gene3313	dsbB	2-oxoglutarate dehydrogenase	-1.25598	0.00125098	0.00342057	down	mRNA
gene1196	fabF	beta-ketoacyl-[acyl-carrier-protein] synthase II	-1.52619	0.0012548	0.00342644	down	mRNA
gene3639	-	ATP-dependent helicase	-1.00292	0.00129272	0.00352061	down	mRNA
gene0763	-	hypothetical protein	-1.21671	0.00130503	0.00355176	down	mRNA
gene3142	pepA	cytosol aminopeptidase	-1.15866	0.00131995	0.00358997	down	mRNA
gene3329	-	acetyltransferase	-2.62703	0.00137182	0.00371626	down	mRNA
gene3391	-	membrane protein	-1.17803	0.00139393	0.00376618	down	mRNA
gene0743	-	hypothetical protein	-2.2698	0.00141795	0.00382604	down	mRNA
gene3563	tagF	CDP-glycerol--glycerophosphate glycerophosphotransferase	-1.67196	0.00149174	0.00401387	down	mRNA
gene2684	queA	S-adenosylmethionine:tRNA ribosyltransferase-isomerase	-1.24413	0.00149825	0.00402662	down	mRNA
gene3633	-	tyrosine protein phosphatase	-1.34141	0.00151088	0.00405275	down	mRNA
gene1483	-	LacI family transcriptional regulator	-1.83483	0.00152733	0.0040926	down	mRNA
gene1236	fabI	enoyl-[acyl-carrier-protein] reductase	-1.15517	0.00152822	0.0040926	down	mRNA
gene0768	ltaS	glycerol phosphate lipoteichoic acid synthase	-1.02214	0.00159107	0.00424561	down	mRNA
gene1547	-	gamma-glutamylcyclotransferase	-1.1546	0.00159861	0.00426018	down	mRNA
gene3562	tagG	teichoic acid ABC transporter permease	-1.15493	0.00160886	0.00428194	down	mRNA
gene3097	mnhB	Na(+)/H(+) antiporter subunit B	-1.29643	0.00162842	0.00432837	down	mRNA
gene0045	-	stage 0 sporulation protein	-1.02076	0.00163173	0.00433435	down	mRNA
gene3247	panE	2-dehydropantoate 2-reductase	-1.44277	0.00169457	0.00449253	down	mRNA
gene0016	pdxS	pyridoxal 5'-phosphate synthase subunit PdxS	-1.71856	0.00169577	0.00449281	down	mRNA
gene1357	-	hypothetical protein	-1.34769	0.00173362	0.00458715	down	mRNA
gene3584	-	YwtC	-2.76502	0.00179702	0.0047396	down	mRNA
gene2609	tetB	tetracycline resistance MFS efflux pump	-1.1572	0.00181448	0.0047795	down	mRNA
gene3888	celC	PTS dihydroxyacetone transporter	-3.40807	0.00183123	0.00481433	down	mRNA
gene3903	-	hypothetical protein	-2.27127	0.0018519	0.00486555	down	mRNA
gene0697	-	hypothetical protein	-2.15716	0.00185967	0.00488283	down	mRNA
gene3759	-	zinc metalloprotease	-1.15645	0.00189165	0.00496361	down	mRNA
gene3400	gntK	gluconate kinase	-3.043	0.00211645	0.00552164	down	mRNA
gene0145	fusA	elongation factor G	-1.2545	0.00212662	0.00554465	down	mRNA
gene2826	mutM	DNA-formamidopyrimidine glycosylase	-1.28754	0.0021941	0.0057133	down	mRNA
gene2335	sfcA	NAD-dependent malic enzyme 1	-1.22331	0.0022642	0.00588463	down	mRNA
gene1986	ppsC	non-ribosomal peptide synthetase	-1.79717	0.00227628	0.005905	down	mRNA
gene0358	nirD	nitrite reductase	-3.21162	0.00230009	0.00595744	down	mRNA
gene0878	-	NADPH dehydrogenase	-1.04972	0.00230787	0.00597159	down	mRNA
gene3776	-	hypothetical protein	-2.93304	0.00234757	0.00606666	down	mRNA
gene0261	dndB	DGQHR domain-containing protein	-1.97515	0.00240103	0.00619699	down	mRNA
gene2683	tgt	tRNA guanosine(34) transglycosylase Tgt	-1.35647	0.00250294	0.00643568	down	mRNA
gene0438	fabZ	beta-hydroxyacyl-ACP dehydratase	-1.66927	0.00251502	0.0064627	down	mRNA
gene2831	mdh	malate dehydrogenase	-1.8706	0.00257751	0.00660255	down	mRNA
gene2832	icd	isocitrate dehydrogenase (NADP(+))	-1.72258	0.00260804	0.00667144	down	mRNA
gene3561	tagH	teichoic acid ABC transporter ATP-binding protein	-1.38437	0.00260929	0.00667144	down	mRNA
gene3470	mutT	NUDIX domain-containing protein	-1.10712	0.00264074	0.00674345	down	mRNA
gene0380	-	hypothetical protein	-1.2013	0.00267094	0.00680358	down	mRNA
sRNA0150			-1.37164	0.00278949	0.00707039	down	sRNA
sRNA0077			-1.37164	0.00278949	0.00707039	down	sRNA
sRNA0070			-1.37164	0.00278949	0.00707039	down	sRNA
gene2422	-	NADH-dependent flavin oxidoreductase	-1.0002	0.00289957	0.00734033	down	mRNA
gene3426	epsC	polysaccharide biosynthesis protein EpsC	-2.2797	0.00291927	0.00737651	down	mRNA
gene0058	-	protein Veg	-1.83185	0.00295589	0.00745526	down	mRNA
gene3785	bacD	carboxylate--amine ligase	-1.21328	0.00296021	0.00746155	down	mRNA
gene2459	gcvPB	glycine dehydrogenase (aminomethyl-transferring)	-1.44619	0.00299522	0.00754516	down	mRNA
gene3419	epsJ	glycosyl transferase	-1.92542	0.0029981	0.00754776	down	mRNA
gene3475	-	hypothetical protein	-1.25937	0.00302236	0.00760416	down	mRNA
gene0892	-	hypothetical protein	-1.75067	0.00307141	0.00772283	down	mRNA
sRNA0404			-1.81558	0.00310171	0.00779424	down	sRNA
gene1450	mtnX	2-hydroxy-3-keto-5-methylthiopentenyl-1-phosphate phosphatase	-1.18064	0.00313977	0.00788021	down	mRNA
gene2779	pheT	phenylalanine--tRNA ligase subunit beta	-1.36988	0.00323621	0.00809746	down	mRNA
gene1465	queC	YkvJ	-1.52537	0.00324079	0.00810395	down	mRNA
gene0512	ddl	D-alanine--D-alanine ligase A	-1.03242	0.00324906	0.00811472	down	mRNA
gene3115	-	hypothetical protein	-1.31046	0.0033058	0.00823635	down	mRNA
gene0667	groEL	molecular chaperone GroEL	-1.3919	0.00343544	0.00854377	down	mRNA
gene2339	-	transcriptional regulator	-1.24305	0.00345914	0.00859646	down	mRNA
gene1354	-	phage portal protein	-1.97988	0.00346083	0.00859646	down	mRNA
gene0685	butB	butanediol dehydrogenase	-2.57426	0.00347165	0.0086132	down	mRNA
gene0139	rplL	50S ribosomal protein L7/L12	-1.3383	0.00348436	0.0086391	down	mRNA
sRNA0157			-1.52566	0.00349367	0.00864713	down	sRNA
gene2133	msrA	peptide-methionine (S)-S-oxide reductase	-1.15286	0.00364153	0.00898535	down	mRNA
gene0740	-	hypothetical protein	-1.3102	0.00372015	0.0091683	down	mRNA
gene2762	lysC	aspartate kinase	-1.57541	0.00372244	0.00916843	down	mRNA
gene3696	atpF	ATP synthase subunit B	-1.2095	0.00372854	0.00917794	down	mRNA
gene1582	-	hypothetical protein	-1.41083	0.00379572	0.0093265	down	mRNA
gene1902	lexA	LexA repressor	-1.53576	0.00387915	0.00951436	down	mRNA
gene1806	recA	DNA recombination/repair protein RecA	-1.33561	0.00389626	0.00955061	down	mRNA
gene1697	recG	ATP-dependent DNA helicase	-1.18358	0.00396389	0.00969898	down	mRNA
gene0511	-	thiol reductase thioredoxin	-1.0551	0.00399709	0.0097569	down	mRNA
gene4026	-	SIR2 family protein	-1.88775	0.00400629	0.00976771	down	mRNA
gene0138	rplJ	50S ribosomal protein L10	-1.14351	0.00403367	0.00982863	down	mRNA
gene3305	-	hypothetical protein	-1.31521	0.00405329	0.00985884	down	mRNA
gene1814	miaB	tRNA (N6-isopentenyl adenosine(37)-C2)-methylthiotransferase MiaB	-1.02524	0.00410036	0.00996739	down	mRNA
gene0119	clpC	ATP-dependent Clp protease ATP-binding subunit ClpC	-1.64924	0.00413418	0.0100199	down	mRNA
gene2659	recD	hypothetical protein	-1.03881	0.00417815	0.0101145	down	mRNA
gene0688	-	hypothetical protein	-1.46176	0.00426996	0.0103124	down	mRNA
gene1737	-	hypothetical protein	-2.28132	0.00434857	0.0104898	down	mRNA
gene1484	-	hypothetical protein	-4.61192	0.00437924	0.0105514	down	mRNA
gene3407	lldF	lactate utilization protein B	-1.33102	0.00441743	0.0106309	down	mRNA
gene3297	modA	molybdate ABC transporter substrate-binding protein	-2.43581	0.00444174	0.0106706	down	mRNA
gene0486	mntH	manganese transporter MntH	-1.25882	0.00447785	0.010751	down	mRNA
gene1466	queD	6-carboxytetrahydropterin synthase QueD	-1.79139	0.00476162	0.011379	down	mRNA
gene0662	tatA	protein translocase TatA	-1.04529	0.00488238	0.0116269	down	mRNA
gene0553	-	hypothetical protein	-2.60351	0.00488617	0.0116291	down	mRNA
gene2123	-	hypothetical protein	-2.34922	0.00488956	0.0116305	down	mRNA
gene3105	comP	histidine kinase	-1.11692	0.00490301	0.0116422	down	mRNA
gene0167	-	hypothetical protein	-1.51189	0.00493187	0.0117039	down	mRNA
gene0799	-	putative tricarboxylic transport membrane protein	-1.09003	0.00521689	0.0123445	down	mRNA
gene3890	bglA	6-phospho-beta-glucosidase	-3.22305	0.0052868	0.0124955	down	mRNA
gene1746	fliOZ	flagellar protein	-1.51696	0.0053057	0.012533	down	mRNA
gene3425	epsD	glycosyl transferase	-1.97982	0.00533283	0.0125738	down	mRNA
gene3137	-	enterobactin esterase	-1.60508	0.00547534	0.0128817	down	mRNA
gene0357	cobA-hemD	uroporphyrin-III methyltransferase	-2.95876	0.00553316	0.0130102	down	mRNA
gene3778	-	LysR family transcriptional regulator	-1.69422	0.00563664	0.0132232	down	mRNA
gene1002	glpA	glycerol-3-phosphate dehydrogenase	-1.26577	0.00566106	0.0132729	down	mRNA
gene2057	sucA	2-oxoglutarate dehydrogenase subunit E1	-1.27138	0.00576577	0.013494	down	mRNA
gene3774	-	hypothetical protein	-2.75783	0.00577388	0.013494	down	mRNA
gene2622	-	transcriptional regulator	-1.82868	0.00590092	0.0137487	down	mRNA
gene1467	queE	7-carboxy-7-deazaguanine synthase QueE	-1.4404	0.00591386	0.013771	down	mRNA
sRNA0065			-1.54675	0.00594387	0.013833	down	sRNA
gene3915	-	membrane protein	-1.2236	0.00594858	0.0138361	down	mRNA
gene0846	-	DNA-binding response regulator	-1.4222	0.00602118	0.0139732	down	mRNA
gene0376	srfAB	non-ribosomal peptide synthetase	-1.08294	0.00603788	0.0139961	down	mRNA
gene0614	gldA	glycerol dehydrogenase	-1.00883	0.00604295	0.0139999	down	mRNA
gene2375	-	D-fructose-6-phosphate amidotransferase	-1.25007	0.00644386	0.0148198	down	mRNA
gene2371	pksM	polyketide synthase	-1.51566	0.00656575	0.0150663	down	mRNA
sRNA0234			-1.68273	0.00659284	0.0151115	down	sRNA
gene3203	-	transcriptional regulator	-1.1917	0.00666983	0.0152624	down	mRNA
gene3211	-	hypothetical protein	-2.83505	0.006682	0.0152817	down	mRNA
gene0324	-	membrane protein	-1.48154	0.00673865	0.0154026	down	mRNA
sRNA0111			-2.57043	0.00684541	0.0156205	down	sRNA
gene0588	-	arsenic resistance protein	-1.21068	0.00686777	0.0156541	down	mRNA
gene3217	sufD	Fe-S cluster assembly protein SufD	-1.33808	0.00687758	0.0156592	down	mRNA
gene0813	-	hypothetical protein	-1.2695	0.00687768	0.0156592	down	mRNA
gene3566	tagA	N-acetylmannosaminyltransferase	-1.01661	0.00714045	0.0161945	down	mRNA
gene1641	-	molybdenum ABC transporter ATP-binding protein	-1.45601	0.00717924	0.0162735	down	mRNA
gene0052	tatD	hydrolase TatD	-1.37549	0.00730023	0.0165203	down	mRNA
gene3406	lldG	UPF0707 protein	-1.2313	0.00734141	0.0165952	down	mRNA
gene3408	lldE	putative (S)-2-hydroxy-acid oxidase, iron-sulfur subunit	-1.22321	0.0074464	0.0168232	down	mRNA
gene2503	pstA	phosphate ABC transporter, permease protein PstA	-2.03248	0.00797782	0.0179545	down	mRNA
gene1598	coxA	cytochrome ubiquinol oxidase subunit I	-1.29092	0.00799032	0.0179727	down	mRNA
gene2840	fxsA	membrane protein FxsA	-1.06929	0.00810136	0.0181925	down	mRNA
gene0830	-	hypothetical protein	-2.1622	0.00846124	0.018928	down	mRNA
gene2624	cypD_E	NADPH--cytochrome P450 reductase	-2.61164	0.00876679	0.0195475	down	mRNA
gene3196	msmX	glycerol-3-phosphate ABC transporter ATP-binding protein	-1.41636	0.00877702	0.0195597	down	mRNA
gene1231	thiO	glycine oxidase ThiO	-1.92598	0.00886208	0.0197278	down	mRNA
gene2384	rnz	ribonuclease Z	-1.03909	0.00909878	0.0201998	down	mRNA
gene1317	-	membrane protein	-1.30541	0.0092933	0.0206205	down	mRNA
gene3850	thiE	thiamine phosphate synthase	-1.26904	0.00933385	0.0206992	down	mRNA
gene3282	-	hypothetical protein	-1.50261	0.00935934	0.0207445	down	mRNA
gene3601	alsD	alpha-acetolactate decarboxylase	-3.39929	0.00952707	0.0211049	down	mRNA
gene3781	hemQ	heme-binding protein	-1.66486	0.00970681	0.0214682	down	mRNA
gene3939	-	transporter	-1.39063	0.0101126	0.0222503	down	mRNA
gene3695	atpH	ATP synthase subunit delta	-1.11467	0.0101148	0.0222503	down	mRNA
gene1137	addA	helicase-exonuclease AddAB subunit AddA	-1.26666	0.0101757	0.0223724	down	mRNA
gene0671	-	DNA-binding response regulator	-1.1225	0.0102766	0.0225578	down	mRNA
gene1996	ggt	gamma-glutamyltransferase	-1.18543	0.0105218	0.0230589	down	mRNA
gene3330	-	LysR family transcriptional regulator	-1.04849	0.0105303	0.0230654	down	mRNA
gene0659	-	multidrug ABC transporter ATP-binding protein	-1.52719	0.0108361	0.023697	down	mRNA
gene3918	galE	UDP-glucose 4-epimerase	-1.42314	0.0108698	0.0237454	down	mRNA
gene0120	radA	DNA repair protein RadA	-1.23254	0.010957	0.0238851	down	mRNA
gene3685	yfbK	hypothetical protein	-1.00057	0.0110363	0.0240451	down	mRNA
gene2554	-	nucleotide exchange factor GrpE	-1.20405	0.0114295	0.0247437	down	mRNA
gene1298	-	hypothetical protein	-1.13998	0.0115148	0.0248891	down	mRNA
gene2460	gcvPA	glycine dehydrogenase (aminomethyl-transferring)	-1.30073	0.011745	0.0253599	down	mRNA
gene3917	-	hypothetical protein	-1.69931	0.0117878	0.0254389	down	mRNA
gene1234	thiF	thiamine biosynthesis protein MoeB	-2.00271	0.0120287	0.0259165	down	mRNA
gene2957	bceA	bacitracin ABC transporter ATP-binding protein	-1.26376	0.0120608	0.0259597	down	mRNA
gene3133	entB	isochorismatase	-1.97036	0.0122858	0.0264022	down	mRNA
sRNA0050			-1.0594	0.0124824	0.0266292	down	sRNA
sRNA0156			-1.0594	0.0124824	0.0266292	down	sRNA
sRNA0024			-1.0594	0.0124824	0.0266292	down	sRNA
sRNA0083			-1.0594	0.0124824	0.0266292	down	sRNA
sRNA0057			-1.0594	0.0124824	0.0266292	down	sRNA
sRNA0009			-1.0594	0.0124824	0.0266292	down	sRNA
sRNA0125			-1.0594	0.0124824	0.0266292	down	sRNA
sRNA0076			-1.0594	0.0124824	0.0266292	down	sRNA
gene0375	srfAA	non-ribosomal peptide synthetase	-1.16478	0.0125122	0.0266679	down	mRNA
gene3394	-	LacI family transcriptional regulator	-1.39866	0.0125201	0.0266679	down	mRNA
gene3414	epsO	pyruvyl transferase	-1.23821	0.0125302	0.02667	down	mRNA
gene3642	ssb	single-stranded DNA-binding protein	-1.35072	0.0126758	0.0269155	down	mRNA
gene3328	tcyJ	amino acid ABC transporter substrate-binding protein	-1.97263	0.0128482	0.0272091	down	mRNA
gene0359	nirB	nitrite reductase large subunit	-2.75689	0.0130555	0.0274895	down	mRNA
gene1255	-	hypothetical protein	-1.04305	0.0130602	0.0274895	down	mRNA
gene3401	-	permease	-2.65584	0.0140514	0.0294397	down	mRNA
gene1254	-	GNAT family N-acetyltransferase	-1.1185	0.0142325	0.0297278	down	mRNA
gene2697	-	transcriptional regulator	-1.0437	0.0142768	0.0297899	down	mRNA
sRNA0247			-1.51068	0.014284	0.0297899	down	sRNA
gene3924	metE	5-methyltetrahydropteroyltriglutamate--homocysteine methyltransferase	-1.19193	0.0145213	0.0302539	down	mRNA
gene0124	ispF	2-C-methyl-D-erythritol 2,4-cyclodiphosphate synthase	-1.18759	0.0149396	0.0310306	down	mRNA
gene1468	queF	NADPH-dependent 7-cyano-7-deazaguanine reductase QueF	-1.48946	0.0149802	0.0310992	down	mRNA
gene0117	mcsA	hypothetical protein	-1.54519	0.0150735	0.0312772	down	mRNA
gene2246	aroC	chorismate synthase	-1.36996	0.0160146	0.0330152	down	mRNA
gene3823	pdxK	pyridoxal kinase	-1.0808	0.0166091	0.0341349	down	mRNA
gene0494	-	glucose starvation-inducible protein B	-1.85353	0.0166916	0.0342839	down	mRNA
gene0306	-	esterase	-1.06542	0.0166983	0.0342839	down	mRNA
gene0239	-	amino acid permease	-1.63684	0.0167371	0.0343464	down	mRNA
gene1282	mgtC	methyltransferase	-1.5624	0.0170382	0.0349117	down	mRNA
gene0510	-	transporter	-1.41687	0.0174561	0.0357143	down	mRNA
gene3392	-	amino acid permease	-1.06306	0.0176798	0.0360999	down	mRNA
gene3693	atpG	ATP synthase subunit gamma	-1.08261	0.0179152	0.0364716	down	mRNA
gene0491	emrE	QacE family quaternary ammonium compound efflux SMR transporter	-1.65462	0.0179446	0.0365131	down	mRNA
gene1721	sucD	succinate--CoA ligase subunit alpha	-1.42658	0.0181781	0.0369699	down	mRNA
gene0289	-	ring-cleaving dioxygenase	-1.00977	0.0185886	0.0377486	down	mRNA
sRNA0040			-3.56809	0.0193632	0.0391856	down	sRNA
gene2763	uvrC	excinuclease ABC subunit C	-1.00119	0.0196429	0.0397124	down	mRNA
gene1724	trmFO	methylenetetrahydrofolate--tRNA-(uracil(54)-C(5))-methyltransferase (FADH(2)-oxidizing) TrmFO	-1.10736	0.0198708	0.0400744	down	mRNA
gene0163	rplO	50S ribosomal protein L15	-1.26312	0.0198709	0.0400744	down	mRNA
gene3961	nupC	pyrimidine nucleoside transporter NupC	-1.0469	0.0199222	0.0401582	down	mRNA
gene1601	ctaG	cytochrome C oxidase assembly protein	-1.05739	0.0200602	0.0403569	down	mRNA
gene4000	desK	histidine kinase	-1.45844	0.0202156	0.0406296	down	mRNA
gene0477	rapH	aspartate phosphatase	-1.0281	0.0205338	0.0411279	down	mRNA
gene3316	copA	ATPase P	-1.56615	0.0208162	0.0416323	down	mRNA
gene4027	-	hypothetical protein	-1.63175	0.0213485	0.0425722	down	mRNA
gene1232	thiS	thiamine biosynthesis protein ThiS	-1.68464	0.0222412	0.0442018	down	mRNA
sRNA0049	-	-	-1.21913	0.022394	0.0442478	down	sRNA
sRNA0155	-	-	-1.21913	0.022394	0.0442478	down	sRNA
sRNA0075	-	-	-1.21913	0.022394	0.0442478	down	sRNA
sRNA0124	-	-	-1.21913	0.022394	0.0442478	down	sRNA
sRNA0008	-	-	-1.21913	0.022394	0.0442478	down	sRNA
sRNA0023	-	-	-1.21913	0.022394	0.0442478	down	sRNA
sRNA0082	-	-	-1.21913	0.022394	0.0442478	down	sRNA
sRNA0056	-	-	-1.21913	0.022394	0.0442478	down	sRNA
sRNA0467	-	-	-1.21913	0.022394	0.0442478	down	sRNA
gene3057	-	hypothetical protein	-1.2206	0.0234046	0.046089	down	mRNA
gene3216	sufS	cysteine desulfurase	-1.21734	0.0241308	0.0473597	down	mRNA
gene0427	gabD	succinate-semialdehyde dehydrogenase	-1.16784	0.0254702	0.049684	down	mRNA
